# Supplementary material for: Methyl 1-[(6-meth­oxy-5-methyl­pyrimidin-4-yl)meth­yl]-1H-benzo[d]imidazole-7-carboxyl­ate: a combined X-ray and DFT study
Source: IUCrdata. 2023 Jan 12;8(Pt 1):x230025. doi: 10.1107/S2414314623000251 (PMC9912325; doi:10.1107/S2414314623000251)
Supplement: Supplementary file 2 [file x-08-x230025-Isup2.hkl]

data_I
_computing_structure_refinement   'olex2.refine 1.5 (Bourhis et al., 2015)'
_shelx_refln_list_code            4
loop_
  _space_group_symop_id
  _space_group_symop_operation_xyz
  1  x,y,z
  2  -x+1/2,y+1/2,-z+1/2
  3  -x,-y,-z
  4  x-1/2,-y-1/2,z-1/2

_space_group_crystal_system       monoclinic
_space_group_IT_number            14
_space_group_name_H-M_alt         'P 1 21/n 1'
_space_group_name_Hall            '-P 2ybc (x-z,y,z)'
_symmetry_space_group_name_H-M    'P 1 21/n 1'
_symmetry_space_group_name_Hall   '-P 2ybc (x-z,y,z)'
_symmetry_Int_Tables_number       14
_cell_length_a                    9.3758(7)
_cell_length_b                    4.7862(3)
_cell_length_c                    32.764(2)
_cell_angle_alpha                 90
_cell_angle_beta                  96.340(3)
_cell_angle_gamma                 90
_cell_volume                      1461.28(18)
loop_
  _refln_index_h
  _refln_index_k
  _refln_index_l
  _refln_F_squared_calc
  _refln_F_squared_meas
  _refln_F_squared_sigma
  _refln_F_squared_weight
  _refln_observed_status
-15 0 -3 21.002 26.045 12.475 4.875 o
-15 0 -1 4.789 -12.932 9.567 8.713 o
-15 0 1 0.042 -10.244 12.095 5.539 o
-15 0 3 1.111 -1.103 5.902 23.035 o
-15 0 5 0.369 -6.607 5.734 24.564 o
-15 0 7 72.894 54.524 6.204 11.606 o
-15 0 9 0.182 -3.415 3.897 53.157 o
-15 0 11 0.059 -2.901 5.421 27.556 o
-15 0 13 20.301 19.378 7.494 12.365 o
-15 0 15 0.538 -2.799 14.792 3.701 o
-15 1 -1 10.710 -1.264 13.317 4.485 o
-15 1 0 13.441 -6.406 8.850 9.820 o
-15 1 1 30.283 13.655 10.367 6.805 o
-15 1 2 2.732 -12.390 8.597 10.839 o
-15 1 3 20.871 14.076 9.862 7.647 o
-15 1 4 54.146 49.553 11.800 4.943 o
-15 1 5 53.690 39.784 11.294 5.382 o
-15 1 6 17.845 16.692 7.673 12.083 o
-15 1 7 213.901 177.654 16.056 2.298 o
-15 1 8 0.253 -8.680 21.030 1.832 o
-15 1 9 64.718 57.440 12.933 4.124 o
-14 0 -12 58.933 53.005 6.945 10.811 o
-14 0 -10 243.062 205.728 16.713 2.090 o
-14 0 -8 211.447 202.587 13.120 3.001 o
-14 0 -6 0.895 8.253 3.672 53.821 o
-14 0 -4 22.729 24.589 3.675 33.128 o
-14 0 -2 189.679 198.348 7.003 5.810 o
-14 0 0 169.997 171.921 6.972 6.295 o
-14 0 2 35.780 30.079 3.805 26.677 o
-14 0 4 236.814 234.241 7.057 5.045 o
-14 0 6 82.328 79.853 5.002 12.807 o
-14 0 8 103.736 108.393 5.652 9.959 o
-14 0 10 163.940 149.708 6.465 6.953 o
-14 0 12 8.232 3.287 2.788 74.621 o
-14 0 14 189.198 182.258 7.287 5.753 o
-14 0 16 3.329 7.599 3.232 63.931 o
-14 0 18 7.591 2.520 5.388 25.483 o
-14 0 20 5.647 5.001 4.311 38.353 o
-14 0 22 1.236 2.957 3.734 54.777 o
-14 0 24 0.102 2.737 4.222 44.325 o
-14 1 -13 47.419 44.130 8.949 7.959 o
-14 1 -12 16.918 14.530 6.656 15.625 o
-14 1 -11 111.114 103.153 10.236 5.205 o
-14 1 -10 4.808 -0.549 3.968 46.974 o
-14 1 -9 4.336 9.673 3.786 47.099 o
-14 1 -8 25.144 30.698 5.272 20.027 o
-14 1 -7 2.570 1.222 3.083 77.171 o
-14 1 -6 4.152 3.903 3.763 50.429 o
-14 1 -5 30.514 30.445 4.345 24.418 o
-14 1 -4 29.076 36.444 4.938 20.682 o
-14 1 -3 31.737 27.146 3.807 28.269 o
-14 1 -2 10.680 10.685 2.971 58.559 o
-14 1 -1 21.058 21.858 2.787 45.597 o
-14 1 0 26.741 28.607 3.006 37.045 o
-14 1 1 0.001 -0.056 1.887 227.505 o
-14 1 2 28.738 34.689 2.958 34.984 o
-14 1 3 37.868 44.714 3.223 27.722 o
-14 1 4 5.779 7.302 2.279 99.487 o
-14 1 5 0.180 5.660 2.228 137.226 o
-14 1 6 54.610 55.904 3.840 19.972 o
-14 1 7 1.359 3.932 2.327 125.581 o
-14 1 8 3.795 3.424 2.188 124.472 o
-14 1 9 4.104 6.175 2.328 105.672 o
-14 1 10 11.901 17.242 3.088 50.796 o
-14 1 11 4.781 7.594 2.405 95.721 o
-14 1 12 1.155 2.308 2.249 140.220 o
-14 1 13 0.261 1.356 2.119 169.406 o
-14 1 14 7.591 11.110 2.525 77.284 o
-14 1 15 71.300 72.391 5.348 13.022 o
-14 1 16 0.025 6.587 3.026 79.516 o
-14 1 17 1.113 2.638 3.880 51.243 o
-14 1 18 14.630 15.152 3.924 36.270 o
-14 1 19 18.354 19.031 4.840 25.213 o
-14 1 20 24.924 29.396 5.791 17.644 o
-14 1 21 1.223 -13.402 9.946 8.161 o
-14 1 22 9.147 -8.429 9.524 8.661 o
-14 1 23 2.119 -9.187 9.356 9.189 o
-14 2 -9 2.936 -0.854 6.702 17.684 o
-14 2 -8 67.324 48.946 21.447 1.658 o
-14 2 -7 3.255 -0.044 6.177 20.687 o
-14 2 -6 33.816 29.566 7.546 11.233 o
-14 2 -5 16.680 22.782 7.783 11.684 o
-14 2 -4 0.301 5.234 5.821 23.289 o
-14 2 -3 95.852 90.584 11.407 4.650 o
-14 2 -2 123.461 121.773 10.301 4.947 o
-14 2 -1 7.020 15.642 4.836 28.912 o
-14 2 0 5.466 2.001 5.478 25.301 o
-14 2 1 79.880 74.866 7.370 8.902 o
-14 2 2 86.079 81.698 7.957 7.866 o
-14 2 3 71.763 60.378 5.689 12.610 o
-14 2 4 6.980 8.575 3.883 43.559 o
-14 2 5 116.113 107.040 7.274 7.645 o
-14 2 6 32.719 29.039 4.699 21.989 o
-14 2 7 179.306 178.062 9.262 4.773 o
-14 2 8 93.306 76.558 7.420 8.422 o
-14 2 9 86.186 84.725 6.646 9.602 o
-14 2 10 16.192 19.206 4.755 26.415 o
-14 2 11 3.220 10.024 4.253 39.228 o
-14 2 12 81.685 79.646 7.261 8.930 o
-14 2 13 14.780 15.431 4.413 30.569 o
-14 2 14 151.037 147.372 15.668 2.566 o
-14 2 15 93.610 90.442 7.566 8.049 o
-14 2 16 6.729 0.446 5.200 27.741 o
-14 2 17 6.346 10.579 4.775 30.650 o
-14 2 18 31.011 29.537 13.102 4.358 o
-14 2 19 2.205 19.282 8.260 11.267 o
-14 2 20 11.655 -1.484 6.600 17.166 o
-14 3 3 11.855 7.905 9.010 9.411 o
-14 3 4 183.861 138.108 16.446 2.318 o
-14 3 5 10.601 -2.829 7.063 15.231 o
-14 3 6 122.983 122.758 14.455 3.039 o
-14 3 7 76.914 63.713 14.076 3.491 o
-13 0 -11 0.770 5.551 2.097 147.233 o
-13 0 -9 54.517 57.794 3.854 19.787 o
-13 0 -7 2.386 7.476 2.105 127.650 o
-13 0 -5 6.936 9.516 2.098 100.541 o
-13 0 -3 85.519 84.424 4.214 14.038 o
-13 0 -1 190.370 198.211 5.793 6.525 o
-13 0 1 294.024 287.930 6.522 4.508 o
-13 0 3 40.707 48.728 3.298 25.944 o
-13 0 5 20.203 15.377 2.213 59.489 o
-13 0 7 1.288 4.017 1.806 188.724 o
-13 0 9 306.900 297.988 6.095 4.503 o
-13 0 11 7.574 10.161 2.124 95.660 o
-13 0 13 8.790 8.692 2.654 72.677 o
-13 0 15 255.162 244.393 6.848 4.909 o
-13 0 17 21.831 25.006 2.819 43.363 o
-13 0 19 1.168 8.042 2.196 125.706 o
-13 0 21 268.359 252.062 8.314 4.206 o
-13 0 23 12.594 18.003 3.041 50.642 o
-13 0 25 23.548 28.924 4.351 26.292 o
-13 0 27 6.851 7.689 3.458 52.967 o
-13 0 29 216.755 201.537 9.238 4.386 o
-13 0 31 6.126 5.563 9.609 8.521 o
-13 1 -12 123.889 119.057 4.247 10.741 o
-13 1 -11 5.405 12.903 1.887 111.465 o
-13 1 -10 70.635 72.459 3.151 18.687 o
-13 1 -9 99.719 98.362 3.407 13.922 o
-13 1 -8 311.744 303.011 5.638 4.581 o
-13 1 -7 22.125 22.914 1.870 57.881 o
-13 1 -6 280.700 273.378 4.603 5.334 o
-13 1 -5 13.230 14.581 1.670 87.999 o
-13 1 -4 24.985 26.594 2.046 50.144 o
-13 1 -3 100.691 104.111 3.314 13.785 o
-13 1 -2 36.136 44.012 2.211 35.111 o
-13 1 -1 2.707 7.336 1.541 185.474 o
-13 1 0 464.924 441.372 6.684 3.121 o
-13 1 1 213.570 205.976 4.136 6.972 o
-13 1 2 122.176 126.783 3.550 11.465 o
-13 1 3 332.391 326.429 4.801 4.544 o
-13 1 4 179.487 178.539 4.399 7.830 o
-13 1 5 82.118 85.587 2.932 16.994 o
-13 1 6 39.626 43.723 2.157 33.923 o
-13 1 7 1.920 3.987 1.282 282.502 o
-13 1 8 8.140 6.015 1.436 146.032 o
-13 1 9 48.374 52.395 2.298 28.321 o
-13 1 10 4.295 7.881 1.439 174.375 o
-13 1 11 71.130 75.050 2.592 19.902 o
-13 1 12 101.855 98.394 3.276 13.971 o
-13 1 13 18.637 19.018 1.676 69.769 o
-13 1 14 39.365 41.371 2.163 34.535 o
-13 1 15 0.502 2.424 1.443 309.628 o
-13 1 16 160.813 152.254 3.833 9.119 o
-13 1 17 23.193 25.663 2.207 50.205 o
-13 1 18 15.418 18.519 1.980 69.624 o
-13 1 19 17.178 15.123 1.963 69.915 o
-13 1 20 27.437 29.968 2.969 36.693 o
-13 1 21 0.116 1.456 1.997 190.672 o
-13 1 22 4.835 9.996 2.237 100.280 o
-13 1 23 59.529 61.740 3.614 19.598 o
-13 1 24 6.566 3.250 2.047 120.048 o
-13 1 25 18.441 21.501 2.694 49.446 o
-13 1 26 0.073 1.355 2.406 134.511 o
-13 1 27 108.042 100.134 5.765 9.796 o
-13 1 28 21.783 18.291 3.755 34.084 o
-13 1 29 257.711 239.596 15.474 2.266 o
-13 1 30 12.383 12.210 9.356 8.685 o
-13 2 -12 33.444 35.990 4.372 23.020 o
-13 2 -11 1.874 5.052 2.819 86.917 o
-13 2 -10 35.337 37.680 3.405 28.391 o
-13 2 -9 10.268 20.387 2.691 59.409 o
-13 2 -8 0.845 5.243 2.018 157.130 o
-13 2 -7 110.223 113.821 4.847 10.691 o
-13 2 -6 0.516 5.316 1.935 171.057 o
-13 2 -5 165.058 161.211 4.933 8.004 o
-13 2 -4 4.378 5.525 1.854 142.927 o
-13 2 -3 4.865 6.632 1.968 125.994 o
-13 2 -2 279.146 263.566 5.835 4.979 o
-13 2 -1 62.718 64.202 3.115 20.582 o
-13 2 0 122.145 118.866 3.904 11.243 o
-13 2 1 6.572 11.233 2.055 100.848 o
-13 2 2 175.260 159.771 4.494 8.098 o
-13 2 3 4.174 6.354 1.761 150.055 o
-13 2 4 118.376 121.536 4.037 11.197 o
-13 2 5 5.411 5.228 1.750 145.402 o
-13 2 6 27.283 29.334 2.577 41.005 o
-13 2 7 8.708 12.137 2.091 90.089 o
-13 2 8 76.268 68.981 4.363 15.092 o
-13 2 9 50.740 49.188 2.714 26.197 o
-13 2 10 1.127 5.444 1.586 217.799 o
-13 2 11 45.525 48.633 2.432 29.186 o
-13 2 12 52.481 55.112 2.737 24.907 o
-13 2 13 28.852 32.497 2.404 40.745 o
-13 2 14 2.122 3.596 1.766 186.556 o
-13 2 15 1.819 2.853 1.817 187.806 o
-13 2 16 39.195 42.381 2.951 29.363 o
-13 2 17 3.796 8.446 2.208 109.781 o
-13 2 18 1.913 6.806 2.255 120.061 o
-13 2 19 25.863 27.195 3.395 33.945 o
-13 2 20 15.664 19.187 3.592 38.951 o
-13 2 21 0.844 6.727 3.686 54.372 o
-13 2 22 0.456 5.604 3.915 49.571 o
-13 2 23 45.602 48.607 6.813 11.868 o
-13 2 24 65.043 60.741 6.919 10.425 o
-13 2 25 6.876 9.839 4.297 36.581 o
-13 2 26 2.830 1.442 4.964 31.475 o
-13 2 27 0.203 3.489 5.866 23.145 o
-13 2 28 142.366 110.461 24.228 1.249 o
-13 3 -12 3.241 -13.402 10.114 7.844 o
-13 3 -11 111.532 109.384 18.348 2.085 o
-13 3 -10 12.132 5.226 7.670 12.774 o
-13 3 -9 0.156 -0.506 6.827 17.369 o
-13 3 -8 2.616 11.224 5.162 27.734 o
-13 3 -7 17.215 15.397 6.526 16.085 o
-13 3 -6 129.229 115.922 26.715 1.049 o
-13 3 -5 50.849 48.891 8.095 9.097 o
-13 3 -4 11.757 12.293 4.165 35.312 o
-13 3 -3 0.001 -3.443 3.252 76.621 o
-13 3 -2 49.130 46.374 6.777 11.822 o
-13 3 -1 32.237 21.587 3.905 28.227 o
-13 3 0 6.779 13.717 3.786 43.574 o
-13 3 1 43.870 39.018 4.595 19.795 o
-13 3 2 20.987 28.627 4.037 29.640 o
-13 3 3 32.013 26.369 4.248 25.177 o
-13 3 4 13.746 12.801 4.242 33.360 o
-13 3 5 3.041 9.404 3.568 53.493 o
-13 3 6 98.996 88.869 6.254 9.647 o
-13 3 7 8.011 12.540 3.345 51.761 o
-13 3 8 2.265 5.303 2.789 86.970 o
-13 3 9 84.215 75.726 5.294 12.236 o
-13 3 10 18.584 22.549 3.722 34.941 o
-13 3 11 0.400 3.299 3.222 73.528 o
-13 3 12 63.431 64.195 5.533 13.394 o
-13 3 13 6.566 1.447 6.917 16.169 o
-13 3 14 5.667 -0.121 4.236 41.112 o
-13 3 15 0.219 11.639 5.691 23.646 o
-13 3 16 78.706 69.293 11.255 4.998 o
-13 3 17 46.453 26.298 9.693 7.197 o
-13 3 18 10.603 20.229 8.513 10.265 o
-13 3 19 1.975 26.719 8.766 9.927 o
-13 3 20 71.777 68.770 12.559 4.244 o
-13 3 21 163.047 113.695 17.026 2.259 o
-13 3 22 3.711 -5.310 9.103 9.645 o
-13 3 23 0.018 -19.892 8.934 10.152 o
-13 4 4 93.056 57.138 14.160 3.397 o
-12 0 -10 6.237 7.650 1.744 130.925 o
-12 0 -8 128.584 126.134 4.591 9.996 o
-12 0 -6 421.106 421.482 7.904 3.111 o
-12 0 -4 1.262 5.867 1.741 186.536 o
-12 0 -2 403.971 418.137 7.679 3.227 o
-12 0 0 642.369 639.560 9.932 2.023 o
-12 0 2 17.557 23.797 2.444 53.350 o
-12 0 4 6.201 7.357 1.751 131.616 o
-12 0 6 27.612 29.586 2.488 41.654 o
-12 0 8 122.524 112.819 4.155 11.060 o
-12 0 10 7.287 9.691 1.834 113.192 o
-12 0 12 18.076 29.001 2.532 48.817 o
-12 0 14 0.830 1.388 1.506 295.397 o
-12 0 16 5.247 7.597 1.879 127.404 o
-12 0 18 11.378 12.767 2.081 81.971 o
-12 0 20 42.474 50.048 3.594 23.808 o
-12 0 22 94.020 97.700 4.721 12.096 o
-12 0 24 4.849 11.165 2.266 96.503 o
-12 0 26 7.515 8.844 2.838 68.751 o
-12 0 28 114.838 118.586 6.225 8.690 o
-12 0 30 5.871 0.998 3.392 60.049 o
-12 0 32 28.645 30.851 4.008 27.146 o
-12 0 34 1.474 8.357 3.866 48.483 o
-12 0 36 40.617 42.613 10.811 5.948 o
-12 1 -11 146.123 145.958 3.587 9.949 o
-12 1 -10 127.954 131.759 3.292 11.332 o
-12 1 -9 57.608 61.531 2.299 24.604 o
-12 1 -8 0.413 3.833 1.192 376.894 o
-12 1 -7 22.309 27.647 1.724 56.766 o
-12 1 -6 29.837 30.293 1.775 47.050 o
-12 1 -5 19.770 25.561 1.603 63.550 o
-12 1 -4 15.676 17.865 1.472 82.141 o
-12 1 -3 1.030 2.559 1.092 423.135 o
-12 1 -2 41.000 47.806 1.997 33.358 o
-12 1 -1 66.209 71.532 2.375 21.582 o
-12 1 0 10.407 13.072 1.363 113.235 o
-12 1 1 42.262 47.770 2.011 32.758 o
-12 1 2 141.199 142.023 3.280 10.499 o
-12 1 3 140.565 142.721 2.996 10.760 o
-12 1 4 335.886 326.520 4.344 4.624 o
-12 1 5 16.503 18.353 1.513 78.505 o
-12 1 6 111.635 116.791 2.882 13.172 o
-12 1 7 13.669 15.754 1.356 94.474 o
-12 1 8 0.077 -0.884 0.989 809.373 o
-12 1 9 4.931 6.004 1.227 203.220 o
-12 1 10 0.781 3.679 1.146 379.835 o
-12 1 11 25.258 29.140 1.672 53.124 o
-12 1 12 17.313 21.219 1.482 74.134 o
-12 1 13 19.354 21.457 1.515 69.220 o
-12 1 14 10.298 14.360 1.372 110.241 o
-12 1 15 25.549 27.258 1.722 53.232 o
-12 1 16 1.137 1.743 1.197 393.344 o
-12 1 17 33.304 36.296 1.964 40.614 o
-12 1 18 52.715 56.881 2.421 25.927 o
-12 1 19 1.763 4.957 1.426 241.093 o
-12 1 20 38.517 43.498 2.517 32.168 o
-12 1 21 0.304 3.827 1.511 272.263 o
-12 1 22 30.434 32.510 2.380 39.973 o
-12 1 23 47.077 56.771 2.761 25.946 o
-12 1 24 47.780 47.152 2.532 28.200 o
-12 1 25 37.488 42.544 2.463 33.146 o
-12 1 26 1.932 5.947 1.836 165.263 o
-12 1 27 20.129 26.805 2.336 50.822 o
-12 1 28 199.784 200.492 4.890 6.876 o
-12 1 29 228.246 243.207 5.327 5.875 o
-12 1 30 212.318 212.838 5.183 6.398 o
-12 1 31 18.503 18.612 2.594 52.529 o
-12 1 32 1.501 6.692 2.787 87.275 o
-12 1 33 34.411 39.377 4.024 24.471 o
-12 1 34 28.578 26.719 4.696 23.041 o
-12 1 35 70.372 65.305 6.479 10.920 o
-12 1 36 5.567 1.997 6.864 16.483 o
-12 2 -11 238.345 242.532 5.044 5.870 o
-12 2 -10 237.106 223.275 4.543 6.241 o
-12 2 -9 41.083 41.678 2.386 32.327 o
-12 2 -8 36.168 40.602 2.340 35.018 o
-12 2 -7 19.300 22.022 1.844 62.900 o
-12 2 -6 31.720 31.543 2.202 41.121 o
-12 2 -5 0.795 3.593 1.448 278.780 o
-12 2 -4 347.091 340.343 5.398 4.238 o
-12 2 -3 0.030 1.495 1.314 411.475 o
-12 2 -2 1.062 -0.533 1.253 426.091 o
-12 2 -1 159.561 152.290 3.448 9.459 o
-12 2 0 17.173 15.118 1.520 80.648 o
-12 2 1 71.232 75.243 2.562 19.947 o
-12 2 2 37.140 41.540 2.010 36.572 o
-12 2 3 66.626 69.383 2.453 21.485 o
-12 2 4 4.104 4.659 1.316 216.386 o
-12 2 5 1.330 1.305 1.299 351.048 o
-12 2 6 0.000 2.607 1.324 374.995 o
-12 2 7 4.434 6.903 1.411 181.776 o
-12 2 8 0.657 2.185 1.266 376.883 o
-12 2 9 0.003 1.139 1.221 485.577 o
-12 2 10 0.050 2.471 1.220 428.943 o
-12 2 11 116.384 113.104 3.222 12.562 o
-12 2 12 1.032 5.157 1.337 277.813 o
-12 2 13 1.695 5.593 1.359 249.168 o
-12 2 14 3.474 6.250 1.495 188.517 o
-12 2 15 0.150 3.352 1.485 291.989 o
-12 2 16 236.093 230.702 4.793 6.091 o
-12 2 17 125.177 135.647 4.602 9.932 o
-12 2 18 31.439 33.609 2.355 39.266 o
-12 2 19 29.738 32.722 2.336 40.769 o
-12 2 20 3.971 5.100 1.815 151.926 o
-12 2 21 63.403 71.225 3.300 19.354 o
-12 2 22 143.917 141.040 4.654 9.127 o
-12 2 23 38.804 42.247 2.747 30.822 o
-12 2 24 134.964 131.245 4.635 9.616 o
-12 2 25 15.113 22.304 2.817 50.168 o
-12 2 26 6.515 10.448 2.431 84.587 o
-12 2 27 66.359 66.076 4.655 15.357 o
-12 2 28 254.982 226.923 8.813 4.197 o
-12 2 29 207.222 201.726 8.797 4.661 o
-12 2 30 6.946 14.083 4.079 38.573 o
-12 2 31 0.360 5.931 4.481 38.376 o
-12 2 32 26.230 20.820 11.842 5.342 o
-12 2 33 150.408 112.262 22.420 1.429 o
-12 2 34 13.315 44.664 19.386 2.094 o
-12 3 -11 0.250 1.668 2.338 139.561 o
-12 3 -10 94.128 98.135 4.465 12.515 o
-12 3 -9 7.928 12.309 2.146 89.939 o
-12 3 -8 7.583 12.171 2.089 93.806 o
-12 3 -7 72.758 76.614 3.416 17.457 o
-12 3 -6 3.692 6.749 1.726 156.110 o
-12 3 -5 11.678 16.868 1.953 80.185 o
-12 3 -4 52.598 54.906 3.050 23.593 o
-12 3 -3 33.507 37.176 2.436 36.450 o
-12 3 -2 0.000 1.957 1.521 309.529 o
-12 3 -1 0.001 1.131 1.429 365.361 o
-12 3 0 0.016 1.445 1.498 327.379 o
-12 3 1 29.585 37.001 2.386 39.078 o
-12 3 2 85.357 86.981 3.574 15.264 o
-12 3 3 58.941 59.870 3.247 21.131 o
-12 3 4 25.198 27.261 2.541 43.562 o
-12 3 5 2.683 6.587 1.799 158.734 o
-12 3 6 0.208 1.304 1.926 203.648 o
-12 3 7 9.098 9.946 2.107 91.662 o
-12 3 8 88.619 90.837 3.833 14.307 o
-12 3 9 77.224 76.726 3.455 16.846 o
-12 3 10 0.458 -0.281 1.569 310.955 o
-12 3 11 90.920 84.965 3.678 14.660 o
-12 3 12 0.384 2.800 1.626 253.061 o
-12 3 13 71.224 72.332 3.263 18.312 o
-12 3 14 9.579 11.930 1.915 95.020 o
-12 3 15 27.062 35.548 2.362 41.333 o
-12 3 16 90.733 87.650 3.459 14.986 o
-12 3 17 58.349 57.484 3.016 22.296 o
-12 3 18 140.244 142.436 4.500 9.375 o
-12 3 19 40.970 35.839 3.004 29.522 o
-12 3 20 73.214 65.031 3.857 16.897 o
-12 3 21 0.174 5.002 2.660 102.422 o
-12 3 22 0.854 6.128 3.004 79.080 o
-12 3 23 18.724 23.504 4.292 28.993 o
-12 3 24 1.334 2.551 3.691 56.118 o
-12 3 25 8.571 13.680 4.529 31.985 o
-12 3 26 5.239 7.796 5.171 27.385 o
-12 3 27 0.151 0.674 10.452 7.409 o
-12 3 28 0.091 -8.092 8.934 10.149 o
-12 3 29 22.074 3.877 10.114 7.380 o
-12 3 30 51.271 34.136 13.823 3.814 o
-12 4 -6 27.854 11.547 12.812 4.640 o
-12 4 -5 18.386 30.596 12.137 5.134 o
-12 4 -4 48.214 40.542 13.065 4.219 o
-12 4 -3 0.034 6.237 11.632 5.947 o
-12 4 -2 0.306 10.873 11.294 6.265 o
-12 4 -1 4.980 6.490 8.429 11.009 o
-12 4 0 9.086 6.458 7.333 14.064 o
-12 4 1 32.186 31.487 8.155 9.944 o
-12 4 2 22.202 26.945 5.493 19.606 o
-12 4 3 84.219 77.992 7.355 8.747 o
-12 4 4 18.298 31.221 5.171 21.700 o
-12 4 5 0.072 7.302 3.700 54.561 o
-12 4 6 30.457 26.850 4.406 24.454 o
-12 4 7 1.243 7.985 3.383 61.958 o
-12 4 8 15.761 11.564 5.072 24.960 o
-12 4 9 99.635 88.886 6.522 9.249 o
-12 4 10 56.709 55.993 5.526 14.208 o
-12 4 11 3.479 10.800 3.614 51.164 o
-12 4 12 88.527 86.363 7.471 8.352 o
-12 4 13 3.947 -1.678 5.779 23.399 o
-12 4 14 0.710 0.191 4.563 38.464 o
-12 4 15 61.132 53.690 11.168 5.323 o
-12 4 16 8.866 6.267 11.126 6.354 o
-12 4 17 163.987 184.320 18.290 1.954 o
-12 4 18 14.408 14.413 8.344 10.609 o
-12 4 19 3.878 -3.034 8.092 12.153 o
-11 0 -9 3.815 4.617 1.580 183.668 o
-11 0 -7 38.602 41.049 2.607 32.037 o
-11 0 -5 311.027 296.011 5.812 4.563 o
-11 0 -3 1142.680 1121.350 13.695 1.120 o
-11 0 -1 318.565 328.792 6.485 4.191 o
-11 0 1 12.152 11.627 1.743 93.588 o
-11 0 3 17.441 19.399 1.987 65.140 o
-11 0 5 37.452 38.587 2.462 34.031 o
-11 0 7 5.072 6.375 1.490 168.697 o
-11 0 9 41.607 44.857 2.674 29.811 o
-11 0 11 360.100 372.107 6.828 3.721 o
-11 0 13 139.823 134.420 3.585 10.436 o
-11 0 15 8.717 11.165 1.639 113.171 o
-11 0 17 22.333 27.538 2.330 48.455 o
-11 0 19 85.250 89.898 4.145 13.990 o
-11 0 21 4.079 5.533 1.760 154.700 o
-11 0 23 128.986 137.411 4.519 9.847 o
-11 0 25 101.851 108.841 4.416 11.847 o
-11 0 27 335.103 334.952 8.169 3.614 o
-11 0 29 21.412 25.526 2.982 41.385 o
-11 0 31 37.249 38.145 3.154 29.397 o
-11 0 33 5.613 10.258 3.133 61.514 o
-11 0 35 41.568 47.052 5.192 17.126 o
-11 0 37 0.001 2.765 4.098 47.047 o
-11 0 39 75.979 75.632 10.898 5.250 o
-11 1 -10 131.378 137.401 2.846 11.458 o
-11 1 -9 150.806 153.567 2.926 10.154 o
-11 1 -8 98.177 102.509 2.553 15.209 o
-11 1 -7 129.658 130.482 2.957 11.618 o
-11 1 -6 19.101 20.388 1.548 70.101 o
-11 1 -5 1.204 4.250 1.082 366.487 o
-11 1 -4 648.181 632.330 6.754 2.327 o
-11 1 -3 113.932 123.400 3.191 12.438 o
-11 1 -2 406.517 398.040 4.881 3.793 o
-11 1 -1 0.751 4.873 1.079 374.838 o
-11 1 0 106.175 112.775 2.715 13.913 o
-11 1 1 28.982 29.155 1.590 50.158 o
-11 1 2 43.764 44.700 1.913 33.285 o
-11 1 3 33.631 37.081 1.675 42.369 o
-11 1 4 30.291 35.041 1.694 45.456 o
-11 1 5 211.010 204.567 3.281 7.444 o
-11 1 6 1.074 1.428 0.970 540.224 o
-11 1 7 137.668 135.397 2.825 11.214 o
-11 1 8 1.043 0.846 0.986 566.533 o
-11 1 9 15.472 17.327 1.390 85.466 o
-11 1 10 18.625 22.182 1.563 69.033 o
-11 1 11 10.611 12.969 1.221 118.500 o
-11 1 12 275.300 270.839 3.743 5.680 o
-11 1 13 152.645 151.752 2.765 10.234 o
-11 1 14 10.866 14.527 1.198 114.032 o
-11 1 15 16.738 18.491 1.387 80.616 o
-11 1 16 0.573 2.594 1.053 478.252 o
-11 1 17 41.560 43.975 1.826 34.906 o
-11 1 18 26.245 31.055 1.704 50.742 o
-11 1 19 23.659 27.151 1.842 53.880 o
-11 1 20 0.451 -0.476 1.276 458.130 o
-11 1 21 0.734 4.092 1.316 311.429 o
-11 1 22 2.672 4.616 1.333 242.941 o
-11 1 23 23.686 29.119 1.968 51.163 o
-11 1 24 195.737 200.153 4.163 7.370 o
-11 1 25 12.097 15.398 1.737 88.000 o
-11 1 26 28.830 33.793 2.247 41.874 o
-11 1 27 0.607 3.006 1.451 292.984 o
-11 1 28 37.686 45.965 2.530 31.925 o
-11 1 29 21.027 24.911 2.081 54.736 o
-11 1 30 24.784 30.732 2.236 46.143 o
-11 1 31 59.728 60.674 3.129 21.343 o
-11 1 32 28.593 34.187 2.288 41.499 o
-11 1 33 68.335 75.278 3.218 18.622 o
-11 1 34 2.508 8.890 1.830 146.669 o
-11 1 35 1.546 3.145 2.032 158.763 o
-11 1 36 1.302 0.973 2.458 122.730 o
-11 1 37 9.175 15.604 3.233 51.404 o
-11 1 38 21.744 11.394 5.377 21.611 o
-11 1 39 20.380 18.259 10.199 7.156 o
-11 1 40 82.031 74.165 17.616 2.331 o
-11 2 -10 4.038 6.115 1.187 223.302 o
-11 2 -9 54.460 60.408 2.131 26.113 o
-11 2 -8 21.835 25.754 1.572 60.790 o
-11 2 -7 8.540 12.259 1.312 128.442 o
-11 2 -6 1.358 2.002 1.181 380.043 o
-11 2 -5 58.219 64.728 2.196 24.433 o
-11 2 -4 13.134 17.595 1.278 95.403 o
-11 2 -3 45.870 47.703 1.806 32.315 o
-11 2 -2 0.328 1.087 0.982 655.435 o
-11 2 -1 0.149 2.456 1.036 539.009 o
-11 2 0 148.771 143.729 2.944 10.425 o
-11 2 1 124.215 129.743 2.815 12.075 o
-11 2 2 71.764 76.308 2.654 19.555 o
-11 2 3 44.692 47.091 2.079 31.567 o
-11 2 4 2.532 4.586 1.031 314.956 o
-11 2 5 8.857 10.854 1.217 136.236 o
-11 2 6 42.669 45.671 1.893 33.658 o
-11 2 7 3.499 2.200 1.100 306.015 o
-11 2 8 39.796 41.533 1.789 36.588 o
-11 2 9 95.811 99.981 2.692 15.326 o
-11 2 10 4.984 6.096 1.067 221.924 o
-11 2 11 0.339 3.457 1.105 434.114 o
-11 2 12 256.774 249.858 3.752 6.065 o
-11 2 13 50.336 53.308 1.879 29.342 o
-11 2 14 0.046 3.367 1.088 469.574 o
-11 2 15 20.520 24.459 1.563 63.872 o
-11 2 16 48.248 45.722 2.023 30.765 o
-11 2 17 68.885 72.175 2.831 19.833 o
-11 2 18 121.412 129.979 3.438 11.550 o
-11 2 19 116.968 120.374 3.356 12.148 o
-11 2 20 20.162 19.671 1.663 66.697 o
-11 2 21 28.368 34.011 1.985 44.687 o
-11 2 22 15.816 17.955 1.666 76.945 o
-11 2 23 108.463 117.097 3.410 12.682 o
-11 2 24 54.542 55.325 2.678 24.637 o
-11 2 25 83.863 87.148 2.985 16.610 o
-11 2 26 103.453 102.377 3.745 12.983 o
-11 2 27 190.860 190.354 4.128 7.602 o
-11 2 28 0.010 2.079 1.556 294.912 o
-11 2 29 174.446 177.840 4.410 7.952 o
-11 2 30 39.694 40.629 2.704 31.064 o
-11 2 31 17.531 22.732 2.373 55.237 o
-11 2 32 0.105 4.088 2.284 137.630 o
-11 2 33 3.841 13.239 3.042 64.686 o
-11 2 34 26.453 32.345 4.046 27.284 o
-11 2 35 34.490 36.017 5.558 17.129 o
-11 2 36 16.171 27.848 7.657 11.911 o
-11 2 37 7.036 17.681 8.048 11.620 o
-11 2 38 46.668 58.066 18.965 2.114 o
-11 3 -10 27.358 33.113 2.740 38.146 o
-11 3 -9 114.884 120.775 4.094 11.315 o
-11 3 -8 41.318 44.166 2.632 30.280 o
-11 3 -7 54.723 55.530 2.672 24.596 o
-11 3 -6 3.272 5.103 1.483 201.514 o
-11 3 -5 12.151 15.182 1.726 88.521 o
-11 3 -4 153.769 154.261 3.825 9.324 o
-11 3 -3 14.705 16.640 1.793 77.781 o
-11 3 -2 1.604 1.949 1.341 311.190 o
-11 3 -1 137.100 134.003 3.892 10.253 o
-11 3 0 0.233 3.680 1.418 304.690 o
-11 3 1 19.390 21.041 2.099 58.885 o
-11 3 2 11.821 13.354 1.649 95.275 o
-11 3 3 66.902 66.561 2.705 20.958 o
-11 3 4 0.455 3.879 1.431 289.666 o
-11 3 5 58.731 58.141 2.545 23.871 o
-11 3 6 38.356 44.007 2.210 34.095 o
-11 3 7 0.110 3.165 1.248 388.530 o
-11 3 8 28.678 30.408 1.845 47.301 o
-11 3 9 0.265 3.509 1.208 387.744 o
-11 3 10 34.145 35.169 2.027 39.934 o
-11 3 11 438.500 411.647 6.165 3.377 o
-11 3 12 17.526 18.893 1.722 71.057 o
-11 3 13 114.024 120.131 3.407 12.261 o
-11 3 14 5.532 11.271 1.577 135.493 o
-11 3 15 80.427 86.135 3.213 16.548 o
-11 3 16 36.020 39.925 2.348 35.193 o
-11 3 17 435.105 430.951 7.199 3.168 o
-11 3 18 0.103 3.199 1.692 238.627 o
-11 3 19 2.135 4.929 1.576 206.664 o
-11 3 20 0.193 1.409 1.481 327.591 o
-11 3 21 105.533 110.615 4.880 10.928 o
-11 3 22 190.014 181.389 4.616 7.422 o
-11 3 23 213.546 212.884 4.942 6.502 o
-11 3 24 125.885 127.800 4.136 10.592 o
-11 3 25 393.038 380.979 7.193 3.454 o
-11 3 26 192.623 194.055 8.474 4.987 o
-11 3 27 11.633 16.502 3.054 52.115 o
-11 3 28 5.003 7.529 2.626 84.079 o
-11 3 29 24.025 20.594 3.741 32.766 o
-11 3 30 129.406 122.878 10.091 5.016 o
-11 3 31 271.298 232.619 11.950 3.067 o
-11 3 32 5.037 12.214 5.213 26.436 o
-11 4 -10 52.366 52.074 5.140 15.906 o
-11 4 -9 4.363 8.109 3.063 67.459 o
-11 4 -8 6.945 6.988 2.906 69.217 o
-11 4 -7 0.000 -4.094 2.111 181.846 o
-11 4 -6 61.981 56.832 3.107 21.362 o
-11 4 -5 9.060 12.295 1.841 99.485 o
-11 4 -4 69.249 62.981 3.159 19.528 o
-11 4 -3 44.847 43.051 2.757 28.565 o
-11 4 -2 2.596 5.313 1.802 165.705 o
-11 4 -1 14.401 13.277 2.036 75.539 o
-11 4 0 0.627 0.784 1.641 269.193 o
-11 4 1 46.941 57.620 3.100 24.326 o
-11 4 2 98.146 101.840 3.903 13.095 o
-11 4 3 124.229 133.481 4.448 10.186 o
-11 4 4 33.073 37.936 2.403 36.741 o
-11 4 5 6.175 5.534 1.603 151.048 o
-11 4 6 5.000 10.220 1.725 131.999 o
-11 4 7 29.862 31.626 2.322 41.173 o
-11 4 8 21.109 21.574 2.133 55.781 o
-11 4 9 4.006 4.815 1.636 173.113 o
-11 4 10 11.934 13.025 1.909 86.064 o
-11 4 11 221.122 210.004 6.630 5.548 o
-11 4 12 7.293 6.969 1.911 115.368 o
-11 4 13 0.728 4.419 1.667 219.177 o
-11 4 14 402.963 379.714 7.916 3.262 o
-11 4 15 0.005 7.231 2.029 154.331 o
-11 4 16 0.490 3.607 2.063 162.918 o
-11 4 17 32.501 36.064 5.130 19.236 o
-11 4 18 6.697 12.823 3.011 61.558 o
-11 4 19 28.092 26.440 4.119 27.113 o
-11 4 20 0.262 -0.319 3.005 88.919 o
-11 4 21 7.091 10.246 8.346 11.030 o
-11 4 22 13.583 7.504 3.851 40.020 o
-11 4 23 188.065 151.865 15.330 2.551 o
-11 4 24 9.677 11.694 5.886 20.518 o
-11 4 25 8.955 2.613 5.722 22.545 o
-11 4 26 5.670 9.847 6.400 18.307 o
-11 4 27 12.283 17.110 8.850 9.552 o
-11 5 -1 0.938 -0.506 8.344 11.590 o
-11 5 0 0.282 5.455 6.217 20.467 o
-11 5 1 0.011 -0.506 6.659 18.277 o
-11 5 2 8.639 16.117 6.533 16.918 o
-11 5 3 55.567 60.759 8.902 7.636 o
-11 5 4 91.652 100.342 10.175 5.479 o
-11 5 5 58.804 44.746 8.243 8.682 o
-11 5 6 1.858 12.533 5.648 23.528 o
-11 5 7 6.266 9.219 5.245 26.218 o
-11 5 8 56.443 50.165 7.329 10.230 o
-11 5 9 0.043 3.315 4.063 47.566 o
-11 5 10 22.084 23.074 5.388 20.494 o
-11 5 11 1.908 -1.965 3.986 49.167 o
-11 5 12 7.284 6.921 4.561 33.537 o
-11 5 13 94.343 87.514 10.448 5.318 o
-11 5 14 58.861 55.547 10.651 5.766 o
-10 0 -8 89.908 90.529 3.617 14.632 o
-10 0 -6 157.137 162.171 4.113 8.857 o
-10 0 -4 322.830 317.923 5.436 4.490 o
-10 0 -2 848.937 831.066 10.913 1.570 o
-10 0 0 1145.160 1124.500 13.738 1.117 o
-10 0 2 34.033 35.605 2.267 37.945 o
-10 0 4 544.044 541.529 7.750 2.567 o
-10 0 6 138.988 135.735 3.797 10.236 o
-10 0 8 141.760 140.239 3.893 9.946 o
-10 0 10 46.786 49.751 2.660 27.472 o
-10 0 12 1.703 2.231 1.222 341.277 o
-10 0 14 106.714 110.401 3.175 13.339 o
-10 0 16 50.529 56.667 2.531 26.075 o
-10 0 18 56.495 50.703 2.825 24.128 o
-10 0 20 62.826 68.910 3.488 19.020 o
-10 0 22 484.781 476.677 8.737 2.674 o
-10 0 24 515.578 511.020 8.996 2.511 o
-10 0 26 838.468 813.332 12.962 1.449 o
-10 0 28 506.962 493.608 9.885 2.426 o
-10 0 30 7.531 12.786 2.437 78.736 o
-10 0 32 20.766 23.512 2.668 46.865 o
-10 0 34 10.099 12.222 2.288 78.624 o
-10 0 36 32.549 34.358 3.494 29.189 o
-10 0 38 10.149 12.777 3.875 40.140 o
-10 0 40 64.209 78.762 9.624 6.481 o
-10 0 42 44.086 38.098 9.946 6.829 o
-10 1 -9 26.222 26.446 1.382 56.872 o
-10 1 -8 34.136 37.984 1.644 41.936 o
-10 1 -7 0.000 0.415 0.829 1077.290 o
-10 1 -6 11.125 11.723 1.088 124.724 o
-10 1 -5 64.805 67.197 2.185 22.785 o
-10 1 -4 71.894 75.106 2.135 20.883 o
-10 1 -3 5.764 6.915 1.073 200.823 o
-10 1 -2 5.535 5.213 0.947 235.282 o
-10 1 -1 309.676 308.035 3.830 5.067 o
-10 1 0 7.565 6.710 1.021 181.724 o
-10 1 1 6.310 7.604 1.071 188.034 o
-10 1 2 16.573 17.042 1.279 85.439 o
-10 1 3 52.936 55.772 1.990 27.707 o
-10 1 4 17.467 19.031 1.243 81.145 o
-10 1 5 3.924 6.070 0.968 260.260 o
-10 1 6 6.493 7.674 1.011 190.541 o
-10 1 7 12.044 12.781 1.225 111.522 o
-10 1 8 0.911 2.493 0.924 530.337 o
-10 1 9 20.296 20.810 1.351 70.900 o
-10 1 10 128.751 134.897 2.458 12.014 o
-10 1 11 289.157 290.504 3.722 5.405 o
-10 1 12 38.937 44.780 1.905 35.519 o
-10 1 13 14.402 17.482 1.223 92.757 o
-10 1 14 0.054 0.736 0.753 1159.550 o
-10 1 15 90.086 100.281 2.225 16.594 o
-10 1 16 102.115 104.518 2.291 15.129 o
-10 1 17 1.131 1.699 0.860 596.328 o
-10 1 18 165.273 163.110 2.823 9.507 o
-10 1 19 251.060 249.089 3.739 6.157 o
-10 1 20 8.028 7.258 1.302 151.684 o
-10 1 21 575.300 561.250 6.720 2.584 o
-10 1 22 25.276 23.274 1.768 55.228 o
-10 1 23 4.032 6.411 1.368 195.977 o
-10 1 24 98.861 106.902 3.987 12.749 o
-10 1 25 122.382 128.426 3.562 11.399 o
-10 1 26 1.773 4.354 1.351 264.747 o
-10 1 27 614.865 603.016 7.553 2.352 o
-10 1 28 35.707 40.856 2.050 37.230 o
-10 1 29 23.908 28.015 1.915 52.186 o
-10 1 30 76.633 82.704 3.210 17.161 o
-10 1 31 85.054 85.691 3.198 16.125 o
-10 1 32 249.373 242.427 4.443 5.967 o
-10 1 33 85.564 82.309 3.508 15.596 o
-10 1 34 14.729 20.657 1.869 71.510 o
-10 1 35 3.884 5.819 1.651 167.114 o
-10 1 36 116.518 109.088 3.622 12.157 o
-10 1 37 0.065 2.176 1.712 246.217 o
-10 1 38 57.378 55.635 3.454 21.000 o
-10 1 39 135.394 129.419 5.893 8.323 o
-10 1 40 3.920 8.638 3.886 45.837 o
-10 1 41 4.349 11.766 4.285 37.590 o
-10 1 42 0.056 -0.026 7.100 16.070 o
-10 1 43 0.868 -4.973 10.452 7.401 o
-10 2 -9 28.014 31.159 2.089 45.020 o
-10 2 -8 8.691 10.386 1.194 140.464 o
-10 2 -7 29.435 33.823 1.596 47.539 o
-10 2 -6 1.599 1.726 0.938 491.209 o
-10 2 -5 6.174 6.464 1.018 203.647 o
-10 2 -4 9.739 11.539 0.978 139.519 o
-10 2 -3 1.234 0.112 0.799 777.800 o
-10 2 -2 144.644 140.195 2.309 11.170 o
-10 2 -1 117.329 119.711 2.453 13.182 o
-10 2 0 0.734 1.801 0.859 648.792 o
-10 2 1 107.978 113.960 2.662 13.802 o
-10 2 2 181.134 185.842 2.775 8.667 o
-10 2 3 42.218 43.147 1.529 36.345 o
-10 2 4 0.832 2.034 0.842 629.328 o
-10 2 5 72.469 72.333 1.945 21.451 o
-10 2 6 69.503 74.948 2.042 21.527 o
-10 2 7 0.031 0.918 0.947 771.721 o
-10 2 8 183.171 173.579 2.837 8.754 o
-10 2 9 307.248 303.609 4.036 5.062 o
-10 2 10 46.895 48.402 1.729 32.114 o
-10 2 11 32.775 37.720 1.664 42.823 o
-10 2 12 434.690 429.987 4.755 3.581 o
-10 2 13 15.590 21.129 1.269 82.749 o
-10 2 14 14.998 17.514 1.137 92.896 o
-10 2 15 177.098 174.161 2.971 8.853 o
-10 2 16 51.969 58.584 2.058 27.320 o
-10 2 17 193.716 196.973 3.457 7.834 o
-10 2 18 245.207 249.759 4.047 6.126 o
-10 2 19 66.945 73.618 2.574 20.729 o
-10 2 20 298.330 289.673 4.402 5.122 o
-10 2 21 1.537 4.384 1.301 283.457 o
-10 2 22 130.681 141.959 3.362 10.889 o
-10 2 23 44.724 52.467 2.342 29.271 o
-10 2 24 1.881 5.436 1.234 273.757 o
-10 2 25 65.828 69.756 2.588 21.209 o
-10 2 26 32.983 35.317 2.140 39.675 o
-10 2 27 6.866 10.905 1.430 137.419 o
-10 2 28 4.040 6.141 1.336 202.096 o
-10 2 29 26.023 27.493 1.974 49.601 o
-10 2 30 3.276 6.528 1.539 183.530 o
-10 2 31 0.433 2.031 1.357 353.295 o
-10 2 32 12.246 17.152 2.075 74.895 o
-10 2 33 41.095 43.051 2.406 31.928 o
-10 2 34 14.101 17.119 2.139 69.486 o
-10 2 35 38.037 44.361 3.085 28.576 o
-10 2 36 5.242 15.043 3.021 61.767 o
-10 2 37 35.290 29.891 3.820 26.741 o
-10 2 38 47.249 44.127 4.387 19.799 o
-10 2 39 30.490 37.205 7.589 11.109 o
-10 2 40 83.000 81.247 11.464 4.764 o
-10 2 41 6.262 20.145 9.272 8.899 o
-10 3 -9 27.961 33.357 1.985 45.256 o
-10 3 -8 432.539 416.218 5.633 3.485 o
-10 3 -7 48.518 56.791 2.288 27.659 o
-10 3 -6 35.413 40.509 1.970 38.048 o
-10 3 -5 31.873 37.954 2.142 39.533 o
-10 3 -4 3.697 3.239 1.288 244.012 o
-10 3 -3 5.775 8.050 1.384 162.692 o
-10 3 -2 72.535 76.776 2.805 19.032 o
-10 3 -1 90.295 93.867 2.943 15.703 o
-10 3 0 1.328 4.222 1.147 338.979 o
-10 3 1 69.975 69.855 2.453 20.864 o
-10 3 2 0.622 0.180 0.989 674.488 o
-10 3 3 56.784 58.216 2.118 25.840 o
-10 3 4 24.520 31.542 1.553 53.964 o
-10 3 5 46.078 50.031 1.959 31.070 o
-10 3 6 22.564 24.742 1.555 60.714 o
-10 3 7 0.332 2.460 1.076 492.142 o
-10 3 8 171.165 171.163 3.202 8.942 o
-10 3 9 0.961 2.424 1.090 433.652 o
-10 3 10 1.629 2.204 1.128 381.238 o
-10 3 11 19.254 21.214 1.679 66.631 o
-10 3 12 79.394 83.346 2.766 17.796 o
-10 3 13 11.990 13.889 1.518 98.497 o
-10 3 14 46.489 51.426 2.300 29.066 o
-10 3 15 5.423 5.005 1.345 188.977 o
-10 3 16 47.518 52.998 2.387 28.082 o
-10 3 17 0.020 4.637 1.298 335.533 o
-10 3 18 390.134 384.969 5.540 3.800 o
-10 3 19 95.202 105.748 3.254 14.235 o
-10 3 20 0.899 5.649 1.374 265.429 o
-10 3 21 0.347 4.145 1.346 315.496 o
-10 3 22 6.543 12.025 1.649 121.935 o
-10 3 23 4.603 7.475 1.560 160.736 o
-10 3 24 71.145 80.481 3.885 16.223 o
-10 3 25 15.742 20.279 2.029 66.353 o
-10 3 26 100.471 99.788 3.696 13.346 o
-10 3 27 57.917 62.354 3.075 21.707 o
-10 3 28 1.371 5.928 1.875 166.298 o
-10 3 29 8.604 7.535 1.928 106.815 o
-10 3 30 1.222 1.487 2.000 175.549 o
-10 3 31 0.003 3.416 2.943 88.115 o
-10 3 32 4.565 15.098 3.642 47.527 o
-10 3 33 41.286 47.144 5.556 15.839 o
-10 3 34 3.913 10.410 3.788 47.105 o
-10 3 35 31.268 41.029 7.442 11.321 o
-10 3 36 36.561 49.468 11.678 5.210 o
-10 3 37 12.214 -1.939 8.092 11.695 o
-10 4 -9 0.176 4.067 1.618 244.991 o
-10 4 -8 2.221 6.808 1.649 180.985 o
-10 4 -7 2.924 4.656 1.533 202.907 o
-10 4 -6 15.923 18.568 2.142 64.977 o
-10 4 -5 64.050 64.063 4.094 17.306 o
-10 4 -4 15.671 20.193 2.244 61.887 o
-10 4 -3 0.007 0.722 1.398 391.723 o
-10 4 -2 14.707 15.280 1.856 77.653 o
-10 4 -1 108.920 116.209 3.990 11.883 o
-10 4 0 53.725 61.331 2.976 22.981 o
-10 4 1 72.959 68.124 3.129 18.726 o
-10 4 2 64.926 67.260 3.125 19.959 o
-10 4 3 20.611 25.312 2.044 55.557 o
-10 4 4 2.945 6.285 1.494 195.970 o
-10 4 5 133.663 150.655 3.986 9.967 o
-10 4 6 0.150 2.180 1.391 349.085 o
-10 4 7 13.147 18.295 1.755 80.595 o
-10 4 8 374.073 365.905 5.604 3.935 o
-10 4 9 13.836 16.031 1.754 81.764 o
-10 4 10 12.443 17.699 1.830 80.952 o
-10 4 11 204.696 205.461 4.668 6.864 o
-10 4 12 47.117 51.163 3.139 24.861 o
-10 4 13 115.904 122.261 4.318 10.943 o
-10 4 14 77.328 80.643 3.424 16.696 o
-10 4 15 182.309 183.250 4.900 7.382 o
-10 4 16 30.059 29.155 2.316 41.928 o
-10 4 17 38.295 46.182 2.873 29.512 o
-10 4 18 215.959 200.877 4.391 6.847 o
-10 4 19 192.254 201.515 5.181 6.834 o
-10 4 20 0.444 6.277 1.586 222.942 o
-10 4 21 136.793 143.056 5.551 8.440 o
-10 4 22 75.941 75.215 3.674 16.529 o
-10 4 23 0.107 7.104 2.163 139.162 o
-10 4 24 151.099 147.537 5.908 7.696 o
-10 4 25 8.847 8.963 3.085 59.221 o
-10 4 26 2.492 4.459 2.950 79.593 o
-10 4 27 26.109 35.242 5.138 20.222 o
-10 4 28 44.771 54.320 5.877 14.207 o
-10 4 29 0.608 10.255 5.223 27.871 o
-10 4 31 19.036 25.370 10.704 6.509 o
-10 4 32 18.205 32.703 11.969 5.260 o
-10 4 33 45.672 50.564 15.256 3.179 o
-10 5 -9 147.502 141.460 23.976 1.260 o
-10 5 -8 140.251 130.537 18.497 1.994 o
-10 5 -7 40.221 54.672 18.244 2.289 o
-10 5 -6 3.016 4.832 4.818 32.535 o
-10 5 -5 47.519 55.365 16.558 2.722 o
-10 5 -4 0.545 -1.767 3.682 59.029 o
-10 5 -3 12.619 13.815 3.993 36.743 o
-10 5 -2 16.287 21.170 6.354 16.614 o
-10 5 -1 9.853 14.996 3.714 42.161 o
-10 5 0 3.343 7.887 2.824 79.013 o
-10 5 1 3.580 6.124 2.583 92.636 o
-10 5 2 27.747 30.186 3.530 31.334 o
-10 5 3 88.308 83.754 5.158 12.034 o
-10 5 4 45.297 49.643 4.243 20.290 o
-10 5 5 8.821 9.848 2.831 65.809 o
-10 5 6 101.250 110.579 6.688 8.648 o
-10 5 7 53.199 47.329 4.893 16.887 o
-10 5 8 6.058 11.515 2.918 66.366 o
-10 5 9 181.324 185.903 6.733 6.176 o
-10 5 10 99.112 107.166 5.840 9.895 o
-10 5 11 8.219 15.472 3.094 55.642 o
-10 5 12 152.919 152.770 6.399 7.189 o
-10 5 13 2.847 5.404 2.638 93.222 o
-10 5 14 16.116 18.045 3.289 43.384 o
-10 5 15 43.150 50.100 5.371 16.150 o
-10 5 16 145.436 144.041 9.086 5.380 o
-10 5 17 217.119 193.367 13.142 2.991 o
-10 5 18 350.794 350.067 30.213 0.752 o
-10 5 19 0.672 0.844 8.920 10.142 o
-10 5 20 14.220 25.460 7.300 13.132 o
-10 5 21 7.672 0.784 5.787 22.506 o
-10 5 22 4.792 5.966 7.122 15.245 o
-10 5 23 86.527 88.970 10.594 5.289 o
-10 5 24 9.268 -3.980 5.711 22.822 o
-9 0 -7 54.898 63.519 2.675 23.648 o
-9 0 -5 935.987 921.997 10.272 1.488 o
-9 0 -3 1115.260 1103.650 11.743 1.224 o
-9 0 -1 11.654 11.450 1.692 97.639 o
-9 0 1 1045.770 1046.240 11.482 1.296 o
-9 0 3 2.060 3.690 1.296 279.402 o
-9 0 5 225.363 225.051 4.301 6.519 o
-9 0 7 660.317 647.452 8.308 2.145 o
-9 0 9 409.031 404.872 5.723 3.611 o
-9 0 11 10.401 14.498 1.499 104.313 o
-9 0 13 1049.830 1046.630 10.738 1.329 o
-9 0 15 1416.540 1389.740 13.933 0.943 o
-9 0 17 234.839 226.806 5.026 6.033 o
-9 0 19 423.768 412.560 8.528 2.999 o
-9 0 21 110.899 107.978 4.207 11.693 o
-9 0 23 301.172 308.684 6.074 4.512 o
-9 0 25 207.039 211.738 5.350 6.401 o
-9 0 27 1937.100 1889.960 23.522 0.554 o
-9 0 29 1.119 3.520 1.854 186.773 o
-9 0 31 3.557 7.400 1.938 134.442 o
-9 0 33 144.414 140.539 5.731 8.100 o
-9 0 35 57.184 58.996 3.439 20.808 o
-9 0 37 100.253 110.955 5.845 9.775 o
-9 0 39 22.491 27.592 3.544 33.886 o
-9 0 41 32.334 44.205 5.051 19.051 o
-9 0 43 35.644 53.267 7.704 10.280 o
-9 0 45 0.740 11.210 10.452 7.287 o
-9 1 -8 325.671 319.819 3.612 4.906 o
-9 1 -7 99.116 99.727 2.069 15.919 o
-9 1 -6 1.024 1.858 0.776 668.456 o
-9 1 -5 103.928 104.355 2.045 15.279 o
-9 1 -4 670.063 686.152 5.636 2.317 o
-9 1 -3 9.262 11.583 1.030 140.425 o
-9 1 -2 511.791 505.161 4.688 3.097 o
-9 1 -1 204.299 209.555 2.703 7.786 o
-9 1 0 643.319 618.092 5.372 2.473 o
-9 1 1 8.821 10.040 0.956 154.551 o
-9 1 2 52.614 52.473 1.515 30.052 o
-9 1 3 37.903 38.530 1.345 41.146 o
-9 1 4 135.553 137.404 2.230 11.760 o
-9 1 5 18.310 21.507 1.172 77.440 o
-9 1 6 24.468 28.289 1.292 58.945 o
-9 1 7 5.390 6.552 0.897 230.527 o
-9 1 8 62.482 68.068 1.750 24.363 o
-9 1 9 1040.340 1037.480 8.722 1.431 o
-9 1 10 233.229 238.068 3.059 6.772 o
-9 1 11 76.469 82.069 1.968 19.938 o
-9 1 12 536.691 517.363 4.886 2.965 o
-9 1 13 419.781 409.786 4.243 3.790 o
-9 1 14 50.676 49.862 1.592 30.941 o
-9 1 15 188.474 184.002 2.618 8.560 o
-9 1 16 520.802 517.122 4.901 3.019 o
-9 1 17 75.245 77.195 1.802 20.847 o
-9 1 18 1.565 2.089 0.887 505.244 o
-9 1 19 76.914 86.801 2.021 19.417 o
-9 1 20 50.349 50.895 1.841 29.897 o
-9 1 21 102.989 111.972 2.837 14.020 o
-9 1 22 8.556 9.941 1.280 138.031 o
-9 1 23 19.759 24.918 1.708 62.357 o
-9 1 24 133.626 145.680 3.130 10.889 o
-9 1 25 6.888 5.166 1.217 182.377 o
-9 1 26 3.050 5.465 1.239 242.408 o
-9 1 27 76.702 79.887 2.597 18.740 o
-9 1 28 32.750 36.934 2.022 40.296 o
-9 1 29 19.706 20.522 1.703 66.022 o
-9 1 30 1.496 4.803 1.352 265.999 o
-9 1 31 64.756 69.197 2.705 21.102 o
-9 1 32 25.424 21.771 1.844 54.907 o
-9 1 33 125.891 132.303 3.605 11.085 o
-9 1 34 5.073 8.341 1.561 152.084 o
-9 1 35 127.654 128.236 3.872 10.803 o
-9 1 36 45.470 60.229 2.827 25.612 o
-9 1 37 119.631 118.900 3.893 11.380 o
-9 1 38 14.107 16.908 1.913 75.618 o
-9 1 39 56.092 63.197 2.960 22.386 o
-9 1 40 81.356 80.881 3.963 15.057 o
-9 1 41 1.058 7.496 2.529 102.577 o
-9 1 42 0.284 1.301 3.631 60.129 o
-9 1 43 0.102 6.021 6.324 19.783 o
-9 1 44 32.285 24.145 7.668 11.150 o
-9 1 45 45.846 47.108 13.233 4.117 o
-9 2 -8 10.773 13.051 0.987 126.919 o
-9 2 -7 74.826 77.407 1.720 21.057 o
-9 2 -6 148.884 147.996 2.200 10.861 o
-9 2 -5 176.949 171.917 2.410 9.197 o
-9 2 -4 17.586 18.735 0.994 86.021 o
-9 2 -3 113.117 121.991 2.104 13.753 o
-9 2 -2 1.594 2.597 0.763 545.040 o
-9 2 -1 38.372 40.934 1.306 40.288 o
-9 2 0 1.153 1.760 0.706 714.554 o
-9 2 1 145.556 145.433 2.158 11.103 o
-9 2 2 6.144 6.283 0.835 224.973 o
-9 2 3 186.229 183.089 2.540 8.675 o
-9 2 4 32.673 36.047 1.481 44.883 o
-9 2 5 228.160 224.979 3.479 6.822 o
-9 2 6 92.405 96.110 1.925 17.002 o
-9 2 7 47.494 53.393 1.563 31.585 o
-9 2 8 66.771 63.755 1.867 23.588 o
-9 2 9 93.653 91.297 2.228 16.689 o
-9 2 10 295.884 289.574 3.454 5.403 o
-9 2 11 0.222 1.412 0.666 1104.290 o
-9 2 12 55.949 61.604 1.707 26.960 o
-9 2 13 135.896 140.056 2.323 11.601 o
-9 2 14 5.026 6.681 0.968 227.950 o
-9 2 15 66.948 73.119 2.011 22.242 o
-9 2 16 173.404 169.323 2.982 9.036 o
-9 2 17 38.134 45.846 1.644 37.163 o
-9 2 18 228.117 223.316 3.366 6.883 o
-9 2 19 0.090 0.941 0.927 783.435 o
-9 2 20 23.710 24.926 1.457 60.300 o
-9 2 21 0.753 4.795 1.112 364.650 o
-9 2 22 101.229 103.099 2.620 14.821 o
-9 2 23 1.056 2.796 1.040 438.266 o
-9 2 24 1.367 3.832 1.137 349.350 o
-9 2 25 203.727 199.202 4.349 7.116 o
-9 2 26 264.928 253.509 5.004 5.486 o
-9 2 27 71.222 73.681 2.489 20.255 o
-9 2 28 20.294 26.008 1.744 60.221 o
-9 2 29 51.494 55.323 2.393 26.575 o
-9 2 30 4.044 8.546 1.460 171.219 o
-9 2 31 4.761 6.562 1.395 181.585 o
-9 2 32 42.015 40.495 2.134 33.719 o
-9 2 33 0.196 4.212 1.591 249.248 o
-9 2 34 52.886 48.926 2.632 26.032 o
-9 2 35 52.406 60.278 2.906 23.644 o
-9 2 36 99.432 103.486 3.811 13.105 o
-9 2 37 1.185 4.220 1.751 197.759 o
-9 2 38 98.498 98.941 5.011 11.347 o
-9 2 39 62.475 65.605 4.813 15.296 o
-9 2 40 0.001 1.319 3.223 76.502 o
-9 2 41 3.692 -0.083 3.824 51.360 o
-9 2 42 7.721 19.398 7.043 14.720 o
-9 2 43 98.325 100.270 15.782 2.742 o
-9 3 -8 0.325 0.179 1.123 582.357 o
-9 3 -7 83.424 87.868 2.524 17.531 o
-9 3 -6 41.223 42.993 1.739 35.782 o
-9 3 -5 32.574 36.055 1.491 44.884 o
-9 3 -4 43.099 49.199 2.009 32.133 o
-9 3 -3 270.932 282.033 4.247 5.510 o
-9 3 -2 10.280 11.389 1.331 119.735 o
-9 3 -1 31.541 36.641 1.584 44.754 o
-9 3 0 175.123 165.883 2.798 9.144 o
-9 3 1 31.740 31.887 1.558 46.718 o
-9 3 2 69.417 68.070 2.039 22.186 o
-9 3 3 11.886 15.214 1.030 113.211 o
-9 3 4 59.546 60.030 1.571 26.576 o
-9 3 5 61.586 60.943 1.789 25.319 o
-9 3 6 38.744 42.182 1.660 37.734 o
-9 3 7 237.787 236.526 3.313 6.616 o
-9 3 8 41.629 41.478 1.652 36.433 o
-9 3 9 117.594 119.828 2.498 13.113 o
-9 3 10 139.821 145.611 2.560 11.084 o
-9 3 11 59.620 66.298 2.071 24.324 o
-9 3 12 13.249 14.653 1.206 102.681 o
-9 3 13 0.097 0.432 0.963 790.680 o
-9 3 14 107.430 105.544 2.602 14.240 o
-9 3 15 26.428 28.766 1.591 52.968 o
-9 3 16 27.782 29.380 1.581 51.334 o
-9 3 17 9.131 8.604 1.200 143.649 o
-9 3 18 23.845 31.044 1.452 56.182 o
-9 3 19 114.047 109.145 2.493 13.737 o
-9 3 20 2.089 2.420 0.960 414.968 o
-9 3 21 75.029 74.840 2.195 20.255 o
-9 3 22 6.846 9.594 1.318 150.624 o
-9 3 23 90.883 98.023 2.906 15.517 o
-9 3 24 18.334 18.606 1.622 71.863 o
-9 3 25 120.503 123.433 3.173 12.077 o
-9 3 26 136.271 134.094 3.382 10.793 o
-9 3 27 76.518 86.060 3.440 16.456 o
-9 3 28 29.300 30.719 2.181 43.268 o
-9 3 29 8.350 8.187 1.718 118.412 o
-9 3 30 0.099 2.654 1.455 316.236 o
-9 3 31 13.868 20.295 2.018 69.940 o
-9 3 32 6.805 9.782 2.153 97.708 o
-9 3 33 60.482 60.444 3.383 20.349 o
-9 3 34 19.348 21.715 3.524 37.057 o
-9 3 35 106.255 111.616 7.804 7.261 o
-9 3 36 7.281 9.183 3.454 51.814 o
-9 3 37 8.688 6.500 4.007 40.955 o
-9 3 38 0.449 10.261 4.402 38.361 o
-9 3 39 5.301 0.671 5.215 27.987 o
-9 3 40 15.864 18.874 6.543 15.976 o
-9 4 -8 1.887 2.640 1.346 287.793 o
-9 4 -7 71.141 79.892 3.190 18.034 o
-9 4 -6 30.012 31.327 2.163 42.721 o
-9 4 -5 0.441 2.175 1.301 373.400 o
-9 4 -4 13.448 14.963 1.553 90.447 o
-9 4 -3 132.459 130.284 3.422 11.016 o
-9 4 -2 86.481 89.102 2.916 16.369 o
-9 4 -1 85.744 89.550 3.130 16.002 o
-9 4 0 11.726 12.457 1.738 93.829 o
-9 4 1 68.630 77.199 3.173 18.578 o
-9 4 2 8.521 11.768 1.521 118.840 o
-9 4 3 42.862 48.419 2.369 30.471 o
-9 4 4 1.334 3.349 1.323 301.117 o
-9 4 5 64.975 72.787 2.773 20.563 o
-9 4 6 60.225 66.314 2.705 22.179 o
-9 4 7 196.764 194.265 4.934 6.964 o
-9 4 8 27.642 33.578 2.040 44.867 o
-9 4 9 59.592 61.200 2.545 23.356 o
-9 4 10 62.432 61.903 2.359 23.297 o
-9 4 11 122.975 125.813 3.569 11.427 o
-9 4 12 172.351 183.282 3.746 8.382 o
-9 4 13 262.260 259.059 4.625 5.623 o
-9 4 14 29.527 36.303 2.052 42.367 o
-9 4 15 2.951 3.067 1.280 266.522 o
-9 4 16 4.921 7.166 1.425 172.771 o
-9 4 17 1.356 3.309 1.458 264.122 o
-9 4 18 1.189 4.384 1.484 248.688 o
-9 4 19 93.413 104.007 3.405 14.191 o
-9 4 20 6.548 10.346 1.845 114.594 o
-9 4 21 20.358 21.818 2.095 57.180 o
-9 4 22 45.239 47.069 2.765 27.788 o
-9 4 23 1.327 7.237 1.767 173.534 o
-9 4 24 103.518 97.577 3.933 12.835 o
-9 4 25 16.474 18.963 2.271 61.044 o
-9 4 26 6.940 8.408 2.110 102.108 o
-9 4 27 0.006 1.816 1.631 274.984 o
-9 4 28 6.686 7.494 2.406 89.507 o
-9 4 29 34.755 37.946 3.725 26.411 o
-9 4 30 77.120 65.653 5.820 11.868 o
-9 4 31 5.030 4.334 4.636 34.132 o
-9 4 33 5.682 6.153 7.839 12.626 o
-9 4 34 28.531 28.826 10.283 6.800 o
-9 5 -8 2.258 3.066 1.794 183.953 o
-9 5 -7 0.129 3.124 1.633 253.527 o
-9 5 -6 0.278 1.672 1.552 294.058 o
-9 5 -5 15.083 16.701 1.950 72.788 o
-9 5 -4 36.925 39.920 2.542 33.403 o
-9 5 -3 10.935 14.897 2.036 81.876 o
-9 5 -2 83.195 85.576 3.507 15.668 o
-9 5 -1 64.804 72.342 3.088 19.703 o
-9 5 0 52.686 57.069 2.793 24.398 o
-9 5 1 94.517 101.806 3.663 13.752 o
-9 5 2 63.939 64.185 3.101 20.430 o
-9 5 3 155.099 165.429 5.237 7.955 o
-9 5 4 10.749 14.379 2.155 79.019 o
-9 5 5 1.851 4.974 1.649 198.819 o
-9 5 6 103.489 110.749 3.760 12.691 o
-9 5 7 3.465 6.316 1.639 170.324 o
-9 5 8 311.598 313.045 5.428 4.601 o
-9 5 9 82.203 78.159 3.102 17.033 o
-9 5 10 85.289 84.519 3.164 16.232 o
-9 5 11 409.092 399.975 6.307 3.513 o
-9 5 12 0.145 5.939 1.619 225.465 o
-9 5 13 32.644 33.058 2.370 38.584 o
-9 5 14 57.162 56.529 2.810 23.405 o
-9 5 15 156.007 149.051 4.090 9.116 o
-9 5 16 122.621 124.835 4.080 10.868 o
-9 5 17 5.923 10.398 2.199 97.467 o
-9 5 18 78.881 78.165 5.050 12.984 o
-9 5 19 223.618 214.355 7.990 4.840 o
-9 5 20 0.419 7.515 9.116 9.602 o
-9 5 21 6.670 7.441 3.817 45.473 o
-9 5 22 59.851 59.068 5.954 12.778 o
-9 5 23 10.374 18.241 5.028 25.826 o
-9 5 24 95.459 88.513 7.402 8.226 o
-9 5 25 7.136 8.040 5.441 24.485 o
-9 5 26 6.304 15.678 9.356 8.813 o
-9 6 -8 3.185 -15.087 7.164 15.488 o
-9 6 -7 57.114 56.211 12.475 4.446 o
-9 6 -6 0.004 0.032 5.811 23.998 o
-9 6 -5 0.090 22.926 8.682 10.261 o
-9 6 -4 7.555 9.693 7.249 14.363 o
-9 6 -3 57.158 44.411 10.114 6.374 o
-9 6 -2 1.917 2.781 7.502 14.142 o
-9 6 -1 156.016 144.790 13.650 3.143 o
-9 6 0 11.258 7.131 5.284 24.892 o
-9 6 1 0.863 13.977 5.325 26.299 o
-9 6 2 92.842 90.937 10.524 5.261 o
-9 6 3 6.061 -1.991 5.694 23.614 o
-9 6 4 11.837 12.075 5.379 23.476 o
-9 6 5 18.432 22.161 5.109 22.933 o
-9 6 6 186.372 179.706 10.214 4.247 o
-9 6 7 42.497 49.428 6.168 13.718 o
-9 6 8 113.578 100.941 8.844 6.255 o
-9 6 9 10.627 5.805 4.810 29.612 o
-9 6 10 2.355 19.478 5.387 24.708 o
-9 6 11 2.600 -8.558 4.896 32.703 o
-9 6 12 107.262 104.171 15.846 2.693 o
-8 0 -6 162.187 156.696 3.647 9.146 o
-8 0 -4 422.528 438.152 5.524 3.499 o
-8 0 -2 919.172 917.467 12.760 1.360 o
-8 0 0 1082.240 1088.670 11.086 1.277 o
-8 0 2 18.484 22.453 1.508 70.052 o
-8 0 4 392.032 383.767 5.576 3.785 o
-8 0 6 657.465 625.834 7.583 2.239 o
-8 0 8 4225.270 4194.580 37.705 0.236 o
-8 0 10 111.565 103.208 2.496 14.143 o
-8 0 12 44.408 42.744 1.848 33.770 o
-8 0 14 3.556 2.588 0.985 325.802 o
-8 0 16 20.589 29.255 2.046 53.303 o
-8 0 18 244.545 234.009 6.157 5.362 o
-8 0 20 517.223 504.904 7.622 2.706 o
-8 0 22 522.585 522.449 7.896 2.630 o
-8 0 24 1897.870 1862.050 23.246 0.565 o
-8 0 26 63.722 65.530 3.439 19.287 o
-8 0 28 423.457 426.122 8.157 3.046 o
-8 0 30 5.813 3.608 2.004 126.634 o
-8 0 32 14.165 15.582 2.347 65.479 o
-8 0 34 2.672 2.166 1.982 158.764 o
-8 0 36 32.285 46.438 3.106 29.998 o
-8 0 38 52.680 48.090 3.347 23.017 o
-8 0 40 0.396 2.691 2.517 117.775 o
-8 0 42 44.029 43.163 5.017 17.735 o
-8 0 44 17.992 14.506 6.680 15.430 o
-8 0 46 93.025 116.392 16.267 2.598 o
-8 1 -7 181.177 177.964 2.323 9.006 o
-8 1 -6 870.259 857.370 6.366 1.807 o
-8 1 -5 33.559 36.354 1.218 45.861 o
-8 1 -4 1094.230 1087.120 7.550 1.417 o
-8 1 -3 420.923 414.699 3.614 3.859 o
-8 1 -2 137.535 132.472 1.864 12.049 o
-8 1 -1 536.178 538.216 4.496 2.971 o
-8 1 0 2.908 3.773 0.751 392.580 o
-8 1 1 43.526 48.503 1.315 35.335 o
-8 1 2 85.876 90.700 1.667 18.483 o
-8 1 3 402.502 404.359 3.813 3.971 o
-8 1 4 547.622 547.981 4.901 2.876 o
-8 1 5 1.818 4.305 0.762 444.755 o
-8 1 6 1457.000 1436.960 10.035 1.031 o
-8 1 7 513.929 519.326 4.377 3.096 o
-8 1 8 179.685 181.187 2.308 9.010 o
-8 1 9 0.985 0.576 0.640 1002.450 o
-8 1 10 371.828 369.160 3.875 4.279 o
-8 1 11 115.422 112.642 1.926 14.103 o
-8 1 12 726.763 708.346 5.589 2.187 o
-8 1 13 77.906 80.790 1.560 20.540 o
-8 1 14 29.699 31.059 1.160 52.298 o
-8 1 15 188.755 179.330 2.322 8.755 o
-8 1 16 425.440 416.096 4.108 3.761 o
-8 1 17 134.917 133.379 2.153 11.963 o
-8 1 18 7.052 9.095 0.916 181.428 o
-8 1 19 593.529 581.366 5.639 2.621 o
-8 1 20 66.863 68.707 1.976 22.778 o
-8 1 21 10.408 10.774 0.943 139.008 o
-8 1 22 1171.540 1159.930 10.446 1.228 o
-8 1 23 1306.500 1286.260 11.839 1.075 o
-8 1 24 23.937 25.440 1.596 57.825 o
-8 1 25 161.773 161.588 3.696 9.045 o
-8 1 26 6.815 8.066 1.265 162.282 o
-8 1 27 154.569 147.829 3.205 9.908 o
-8 1 28 2.825 4.142 1.210 270.529 o
-8 1 29 0.199 3.535 1.240 376.518 o
-8 1 30 3.698 4.336 1.334 224.154 o
-8 1 31 1.550 5.017 1.377 255.947 o
-8 1 32 42.322 45.627 2.232 31.953 o
-8 1 33 0.751 4.998 1.272 307.553 o
-8 1 34 0.323 4.753 1.598 238.515 o
-8 1 35 20.819 16.607 1.697 67.590 o
-8 1 36 0.041 2.211 1.237 428.807 o
-8 1 37 115.677 118.719 3.288 12.355 o
-8 1 38 1.390 6.960 1.647 191.369 o
-8 1 39 35.516 40.971 2.481 34.225 o
-8 1 40 33.225 35.074 2.407 37.391 o
-8 1 41 153.470 160.385 4.651 8.550 o
-8 1 42 34.217 37.509 2.842 32.879 o
-8 1 43 9.985 15.129 2.770 61.562 o
-8 1 44 0.346 3.349 3.246 72.567 o
-8 1 45 11.914 14.937 5.364 23.264 o
-8 1 46 0.663 11.508 6.617 17.700 o
-8 1 47 39.212 42.894 13.486 4.035 o
-8 2 -7 117.359 119.416 1.879 13.746 o
-8 2 -6 0.001 0.578 0.510 2308.920 o
-8 2 -5 600.745 586.626 4.878 2.663 o
-8 2 -4 20.311 24.595 1.028 71.985 o
-8 2 -3 25.819 27.465 1.030 60.318 o
-8 2 -2 17.401 19.777 0.940 86.018 o
-8 2 -1 71.227 71.606 1.419 22.824 o
-8 2 0 3.470 5.435 0.655 342.655 o
-8 2 1 3.492 5.057 0.680 345.539 o
-8 2 2 7.634 10.022 0.795 176.651 o
-8 2 3 165.282 166.579 2.257 9.774 o
-8 2 4 106.803 108.160 1.763 15.158 o
-8 2 5 367.677 361.190 3.469 4.408 o
-8 2 6 101.869 98.252 1.732 16.125 o
-8 2 7 3.057 4.522 0.694 377.704 o
-8 2 8 1.733 0.491 0.621 806.471 o
-8 2 9 118.063 114.969 1.837 13.896 o
-8 2 10 48.009 54.611 1.370 31.853 o
-8 2 11 1.091 0.392 0.636 1004.310 o
-8 2 12 28.143 29.389 1.138 55.141 o
-8 2 13 172.523 169.376 2.361 9.412 o
-8 2 14 46.230 53.277 1.978 30.339 o
-8 2 15 66.068 75.250 1.889 22.502 o
-8 2 16 41.596 45.216 2.069 33.253 o
-8 2 17 7.295 8.064 0.979 180.024 o
-8 2 18 17.617 20.745 1.218 79.136 o
-8 2 19 5.324 6.294 0.947 228.449 o
-8 2 20 82.990 83.864 2.258 18.337 o
-8 2 21 9.894 12.498 1.208 124.481 o
-8 2 22 100.778 107.497 2.480 14.866 o
-8 2 23 158.466 149.463 2.440 10.264 o
-8 2 24 14.997 14.645 1.303 93.365 o
-8 2 25 0.731 1.270 0.941 616.915 o
-8 2 26 26.012 26.288 1.752 52.895 o
-8 2 27 27.980 31.345 1.745 48.517 o
-8 2 28 127.308 134.205 3.468 11.120 o
-8 2 29 80.741 89.229 3.037 16.726 o
-8 2 30 14.200 15.201 1.673 84.247 o
-8 2 31 2.503 3.473 1.289 271.273 o
-8 2 32 0.090 1.992 1.198 456.524 o
-8 2 33 24.648 25.151 1.854 53.724 o
-8 2 34 4.053 4.893 1.422 199.843 o
-8 2 35 39.628 42.918 2.292 33.259 o
-8 2 36 186.390 180.113 4.831 7.374 o
-8 2 37 5.216 5.412 1.696 151.333 o
-8 2 38 7.636 14.231 1.964 95.659 o
-8 2 39 34.137 42.304 2.657 33.268 o
-8 2 40 0.274 3.389 2.067 165.803 o
-8 2 41 40.066 47.588 4.401 20.594 o
-8 2 42 24.582 25.350 4.167 27.924 o
-8 2 43 6.418 8.052 4.103 40.313 o
-8 2 44 35.255 35.977 10.019 6.924 o
-8 2 45 0.008 -5.310 8.766 10.546 o
-8 2 46 5.557 5.732 11.294 6.224 o
-8 3 -7 69.093 71.748 1.916 22.193 o
-8 3 -6 269.032 262.275 4.108 5.698 o
-8 3 -5 34.339 40.466 1.600 41.272 o
-8 3 -4 11.526 10.645 1.174 121.879 o
-8 3 -3 47.157 47.832 1.965 31.052 o
-8 3 -2 40.849 41.604 1.823 35.838 o
-8 3 -1 59.815 63.572 1.805 25.389 o
-8 3 0 259.848 246.331 3.096 6.256 o
-8 3 1 196.071 196.619 2.887 8.063 o
-8 3 2 110.857 114.788 2.071 14.229 o
-8 3 3 37.074 39.497 1.282 41.724 o
-8 3 4 34.398 35.247 1.297 45.123 o
-8 3 5 16.694 16.916 1.024 90.870 o
-8 3 6 0.019 1.149 0.718 1157.010 o
-8 3 7 60.573 63.036 1.857 25.118 o
-8 3 8 18.971 24.641 1.215 71.930 o
-8 3 9 32.398 36.051 1.379 45.841 o
-8 3 10 15.206 16.032 1.107 95.440 o
-8 3 11 48.825 50.898 1.758 30.779 o
-8 3 12 273.028 267.380 3.218 5.883 o
-8 3 13 242.942 238.016 3.006 6.621 o
-8 3 14 157.231 160.561 3.183 9.592 o
-8 3 15 6.308 9.273 0.847 195.664 o
-8 3 16 10.103 11.637 0.854 141.908 o
-8 3 17 77.898 79.194 1.816 20.227 o
-8 3 18 2.637 3.390 0.784 411.253 o
-8 3 19 49.145 55.972 1.586 30.409 o
-8 3 20 47.471 44.887 1.727 32.600 o
-8 3 21 7.576 7.616 1.165 164.750 o
-8 3 22 16.795 14.503 1.197 90.483 o
-8 3 23 95.066 99.689 2.715 15.371 o
-8 3 24 12.150 15.834 1.395 98.547 o
-8 3 25 4.066 3.944 1.191 244.969 o
-8 3 26 79.016 79.624 2.567 18.512 o
-8 3 27 36.885 36.243 1.995 38.243 o
-8 3 28 8.882 11.055 1.550 117.289 o
-8 3 29 52.466 54.791 2.429 26.235 o
-8 3 30 89.738 95.969 3.320 14.973 o
-8 3 31 79.296 77.842 3.146 17.282 o
-8 3 32 17.046 18.663 2.310 59.641 o
-8 3 33 0.000 0.446 1.448 374.120 o
-8 3 34 25.948 26.472 2.336 45.742 o
-8 3 35 71.598 67.888 3.290 18.481 o
-8 3 36 0.149 3.631 1.757 218.941 o
-8 3 37 24.482 26.747 3.728 31.481 o
-8 3 38 65.801 68.558 6.509 10.999 o
-8 3 39 56.266 59.527 5.322 14.670 o
-8 3 40 155.735 164.236 7.037 6.537 o
-8 3 41 36.661 34.956 5.484 17.236 o
-8 3 42 45.703 36.632 9.713 7.086 o
-8 4 -7 36.913 37.661 1.800 39.183 o
-8 4 -6 0.526 0.636 1.129 526.574 o
-8 4 -5 15.627 16.279 1.587 81.415 o
-8 4 -4 0.078 1.558 1.128 526.177 o
-8 4 -3 69.320 76.230 2.664 19.904 o
-8 4 -2 3.123 4.529 1.196 260.182 o
-8 4 -1 16.749 15.922 1.492 81.385 o
-8 4 0 4.599 4.387 1.037 253.145 o
-8 4 1 14.211 12.515 1.202 103.244 o
-8 4 2 87.073 88.042 2.333 17.439 o
-8 4 3 2.805 3.069 0.996 345.018 o
-8 4 4 6.877 8.541 1.119 171.031 o
-8 4 5 4.712 5.036 1.243 212.929 o
-8 4 6 16.299 16.395 1.513 81.420 o
-8 4 7 24.502 23.555 1.626 57.907 o
-8 4 8 94.002 101.966 2.634 15.491 o
-8 4 9 84.049 88.732 2.825 16.825 o
-8 4 10 65.519 67.485 2.306 22.278 o
-8 4 11 222.349 220.114 3.641 6.906 o
-8 4 12 138.815 147.426 3.228 10.532 o
-8 4 13 200.618 199.779 3.843 7.444 o
-8 4 14 498.387 491.049 6.368 2.959 o
-8 4 15 41.283 46.406 2.311 31.760 o
-8 4 16 487.277 486.490 7.763 2.801 o
-8 4 17 6.307 7.446 1.397 159.204 o
-8 4 18 17.248 18.587 1.786 70.519 o
-8 4 19 0.515 2.276 1.316 360.268 o
-8 4 20 22.487 29.419 2.020 51.564 o
-8 4 21 37.116 35.030 2.099 37.698 o
-8 4 22 20.078 22.495 1.976 59.134 o
-8 4 23 39.318 40.952 2.241 34.150 o
-8 4 24 64.190 65.064 3.078 20.394 o
-8 4 25 18.103 22.777 2.139 58.721 o
-8 4 26 5.723 9.349 1.739 129.133 o
-8 4 27 0.334 2.768 1.507 288.670 o
-8 4 28 0.401 3.836 1.718 220.386 o
-8 4 29 8.316 5.456 1.862 117.101 o
-8 4 30 12.667 15.033 2.111 75.256 o
-8 4 31 8.635 10.295 2.445 78.743 o
-8 4 32 0.323 3.438 2.970 85.665 o
-8 4 33 0.887 2.889 5.342 27.696 o
-8 4 34 84.055 56.210 10.662 5.447 o
-8 4 35 8.084 13.259 6.581 16.916 o
-8 4 36 6.306 3.751 6.532 17.918 o
-8 5 -7 76.653 81.762 3.378 16.816 o
-8 5 -6 9.442 14.876 1.988 87.783 o
-8 5 -5 0.810 2.724 1.481 282.129 o
-8 5 -4 20.599 23.781 1.960 57.861 o
-8 5 -3 3.125 3.112 1.289 259.300 o
-8 5 -2 70.942 76.484 2.735 19.457 o
-8 5 -1 212.512 215.949 3.999 6.965 o
-8 5 0 2.463 6.176 1.479 206.471 o
-8 5 1 239.816 234.997 4.485 6.138 o
-8 5 2 126.721 137.090 3.741 10.789 o
-8 5 3 54.688 62.506 2.785 23.391 o
-8 5 4 233.648 229.471 4.310 6.347 o
-8 5 5 496.374 498.621 6.315 2.961 o
-8 5 6 118.818 126.601 3.323 11.910 o
-8 5 7 6.594 9.545 1.425 145.051 o
-8 5 8 145.639 146.063 3.821 9.758 o
-8 5 9 4.472 7.748 1.513 165.363 o
-8 5 10 0.010 2.022 1.320 393.009 o
-8 5 11 74.465 83.797 3.252 17.247 o
-8 5 12 104.774 108.243 4.069 12.226 o
-8 5 13 6.076 13.979 2.040 98.224 o
-8 5 14 54.226 53.717 2.943 23.814 o
-8 5 15 76.657 82.314 3.501 16.497 o
-8 5 16 0.690 3.149 1.398 304.427 o
-8 5 17 68.679 66.078 3.237 19.156 o
-8 5 18 11.377 12.531 1.700 96.391 o
-8 5 19 3.921 5.755 1.607 172.052 o
-8 5 20 0.001 4.210 1.747 218.489 o
-8 5 21 7.832 11.827 1.930 100.968 o
-8 5 22 115.186 110.575 4.238 11.363 o
-8 5 23 54.932 52.349 3.865 20.101 o
-8 5 24 126.697 122.406 7.716 6.848 o
-8 5 25 5.384 12.107 3.518 50.806 o
-8 5 26 7.231 9.362 5.343 25.114 o
-8 5 27 39.379 30.610 6.911 12.494 o
-8 5 28 28.632 37.592 11.716 5.328 o
-8 6 -7 21.925 36.795 6.496 14.784 o
-8 6 -6 127.310 130.418 9.350 5.487 o
-8 6 -5 27.690 38.261 4.844 21.265 o
-8 6 -4 27.109 27.990 5.122 20.731 o
-8 6 -3 1.513 2.835 3.181 73.426 o
-8 6 -2 6.235 9.581 5.434 24.577 o
-8 6 -1 133.922 144.040 8.759 5.740 o
-8 6 0 243.982 242.472 9.632 3.912 o
-8 6 1 22.312 27.916 4.410 26.318 o
-8 6 2 4.697 10.422 4.378 36.395 o
-8 6 3 45.062 53.329 13.709 3.852 o
-8 6 4 142.458 137.232 8.273 6.025 o
-8 6 5 6.081 16.853 3.750 43.568 o
-8 6 6 80.414 91.871 7.652 8.261 o
-8 6 7 328.740 320.247 16.727 1.872 o
-8 6 8 49.571 55.943 6.921 11.230 o
-8 6 9 342.184 302.781 11.698 2.780 o
-8 6 10 14.236 25.265 4.063 32.527 o
-8 6 11 18.519 19.532 5.508 20.679 o
-8 6 12 3.388 8.890 5.812 22.372 o
-8 6 13 6.013 11.397 4.707 31.392 o
-8 6 14 166.317 171.786 12.772 3.348 o
-8 6 15 20.663 23.145 6.456 15.655 o
-8 6 16 64.608 73.322 15.509 2.977 o
-8 6 17 3.299 19.386 9.524 8.551 o
-8 6 18 8.606 1.690 15.551 3.311 o
-8 6 19 56.443 64.783 12.390 4.470 o
-8 6 20 0.101 -4.071 6.186 21.158 o
-8 6 21 0.468 -4.950 6.994 16.520 o
-8 6 22 58.944 45.071 12.004 4.779 o
-7 0 -5 56.492 64.119 1.795 26.201 o
-7 0 -3 45.647 49.060 1.508 33.445 o
-7 0 -1 4.907 4.212 0.748 294.308 o
-7 0 1 542.801 552.684 5.367 2.836 o
-7 0 3 299.119 296.373 3.625 5.287 o
-7 0 5 117.438 119.369 2.276 13.368 o
-7 0 7 98.294 111.273 2.051 15.471 o
-7 0 9 663.006 657.904 7.025 2.247 o
-7 0 11 2572.220 2516.910 21.729 0.481 o
-7 0 13 43.998 43.503 1.643 34.823 o
-7 0 15 186.756 175.381 3.513 8.247 o
-7 0 17 1485.940 1476.520 16.295 0.839 o
-7 0 19 11.872 17.502 1.916 80.063 o
-7 0 21 524.441 514.432 7.576 2.679 o
-7 0 23 25.386 27.703 2.583 42.766 o
-7 0 25 31.080 31.098 2.511 38.791 o
-7 0 27 37.450 38.755 2.639 32.748 o
-7 0 29 17.256 22.761 2.384 55.355 o
-7 0 31 2.632 3.443 1.703 190.128 o
-7 0 33 266.168 275.440 8.099 4.219 o
-7 0 35 0.829 4.216 1.717 209.633 o
-7 0 37 507.182 518.687 9.058 2.513 o
-7 0 39 5.958 7.989 1.789 128.365 o
-7 0 41 54.613 56.711 4.164 18.718 o
-7 0 43 65.496 71.786 4.081 16.752 o
-7 0 45 46.301 47.173 4.569 18.960 o
-7 0 47 0.118 5.372 4.337 41.165 o
-7 1 -6 1509.360 1481.610 8.991 1.026 o
-7 1 -5 479.711 476.379 3.850 3.378 o
-7 1 -4 20.533 24.227 0.908 73.421 o
-7 1 -3 154.477 149.349 1.804 10.806 o
-7 1 -2 514.239 503.895 3.722 3.189 o
-7 1 -1 438.136 435.157 3.326 3.741 o
-7 1 0 1071.480 1048.760 6.513 1.489 o
-7 1 1 126.593 124.353 1.710 13.069 o
-7 1 2 974.844 961.880 6.354 1.627 o
-7 1 3 170.209 168.922 1.923 9.714 o
-7 1 4 88.471 91.646 1.459 18.353 o
-7 1 5 67.023 65.673 1.340 24.526 o
-7 1 6 14.764 16.562 0.808 103.074 o
-7 1 7 320.459 327.557 2.915 5.058 o
-7 1 8 11.535 15.031 0.787 123.180 o
-7 1 9 1.749 1.372 0.544 766.611 o
-7 1 10 449.072 454.147 3.897 3.567 o
-7 1 11 36.356 39.231 1.112 43.223 o
-7 1 12 0.787 1.356 0.565 1041.670 o
-7 1 13 12.584 12.659 0.670 127.301 o
-7 1 14 5.389 9.230 0.693 224.480 o
-7 1 15 0.009 0.367 0.525 2417.490 o
-7 1 16 6.321 6.766 0.721 227.879 o
-7 1 17 16.704 18.032 0.960 90.357 o
-7 1 18 39.730 41.519 1.367 38.972 o
-7 1 19 376.636 376.538 3.993 4.199 o
-7 1 20 134.549 129.723 2.532 11.774 o
-7 1 21 253.013 250.226 3.460 6.214 o
-7 1 22 19.887 20.616 1.319 72.446 o
-7 1 23 491.573 481.256 5.422 3.129 o
-7 1 24 6.639 7.046 1.065 187.912 o
-7 1 25 99.192 96.466 2.278 15.788 o
-7 1 26 17.312 16.432 1.162 86.790 o
-7 1 27 78.569 86.411 2.178 18.911 o
-7 1 28 59.895 64.638 2.047 24.523 o
-7 1 29 66.705 74.470 2.257 21.541 o
-7 1 30 4.436 6.281 1.233 208.363 o
-7 1 31 44.912 48.710 1.860 32.243 o
-7 1 32 1.040 1.179 1.000 537.187 o
-7 1 33 82.498 82.932 2.645 17.698 o
-7 1 34 18.006 21.185 1.550 71.406 o
-7 1 35 60.390 63.934 2.397 23.392 o
-7 1 36 2.977 4.756 1.205 259.215 o
-7 1 37 27.156 32.247 1.831 47.974 o
-7 1 38 123.947 124.938 3.717 11.229 o
-7 1 39 50.155 49.918 2.669 26.462 o
-7 1 40 1.464 5.958 1.621 201.711 o
-7 1 41 39.503 44.901 2.492 31.663 o
-7 1 42 0.948 6.040 1.754 187.687 o
-7 1 43 116.559 112.784 4.531 10.854 o
-7 1 44 51.203 52.304 3.478 22.325 o
-7 1 45 135.928 139.006 7.367 6.834 o
-7 1 46 8.273 10.893 3.951 40.724 o
-7 1 47 0.566 4.349 7.498 14.200 o
-7 1 48 90.754 91.598 12.175 4.244 o
-7 2 -6 397.898 386.016 3.387 4.120 o
-7 2 -5 268.888 259.878 2.547 6.167 o
-7 2 -4 18.236 19.822 0.830 85.350 o
-7 2 -3 869.621 856.192 5.771 1.838 o
-7 2 -2 1020.150 1003.860 6.328 1.563 o
-7 2 -1 123.008 120.850 1.622 13.496 o
-7 2 0 254.412 249.195 2.377 6.516 o
-7 2 1 1013.790 1003.880 6.874 1.547 o
-7 2 2 469.958 470.645 3.874 3.432 o
-7 2 3 478.445 459.857 3.668 3.440 o
-7 2 4 13.194 14.260 0.720 117.850 o
-7 2 5 1.527 2.500 0.576 674.805 o
-7 2 6 916.766 890.793 6.483 1.724 o
-7 2 7 107.820 103.825 1.611 15.410 o
-7 2 8 44.284 49.314 1.174 35.312 o
-7 2 9 651.318 628.417 4.905 2.478 o
-7 2 10 559.807 544.886 4.578 2.874 o
-7 2 11 98.645 102.303 1.636 16.352 o
-7 2 12 35.911 38.191 1.101 43.990 o
-7 2 13 334.264 345.618 3.185 4.794 o
-7 2 14 59.822 59.999 1.348 27.082 o
-7 2 15 466.236 446.817 3.834 3.509 o
-7 2 16 244.336 235.521 2.838 6.672 o
-7 2 17 88.734 92.467 1.814 17.799 o
-7 2 18 287.687 290.882 3.403 5.503 o
-7 2 19 107.652 108.630 2.107 14.699 o
-7 2 20 20.613 19.876 1.061 75.851 o
-7 2 21 189.297 194.103 2.798 8.313 o
-7 2 22 503.492 479.021 4.726 3.174 o
-7 2 23 4.539 7.125 0.959 234.627 o
-7 2 24 40.287 45.001 1.658 36.190 o
-7 2 25 274.691 262.238 3.791 5.728 o
-7 2 26 0.892 0.391 0.939 662.972 o
-7 2 27 14.657 15.072 1.234 95.716 o
-7 2 28 80.813 81.276 2.251 18.814 o
-7 2 29 6.735 8.987 1.241 160.364 o
-7 2 30 156.750 152.930 3.142 9.778 o
-7 2 31 5.097 8.573 1.423 163.395 o
-7 2 32 152.050 154.407 3.393 9.731 o
-7 2 33 22.212 23.107 1.776 59.069 o
-7 2 34 47.964 53.481 2.370 27.955 o
-7 2 35 287.378 292.655 6.938 4.404 o
-7 2 36 1.707 1.548 1.335 316.762 o
-7 2 37 11.767 17.178 2.001 78.131 o
-7 2 38 3.612 6.248 1.813 150.202 o
-7 2 39 76.016 80.999 3.530 16.565 o
-7 2 40 1.623 4.809 1.738 189.241 o
-7 2 41 53.573 55.060 2.862 24.142 o
-7 2 42 5.357 10.332 2.228 98.157 o
-7 2 43 65.007 60.300 4.556 16.038 o
-7 2 44 95.155 102.374 6.940 8.625 o
-7 2 45 68.974 82.147 11.390 4.937 o
-7 2 46 132.387 122.436 11.563 4.171 o
-7 2 47 152.714 103.581 19.639 1.802 o
-7 3 -6 0.567 -0.009 0.758 1078.390 o
-7 3 -5 42.792 41.275 1.481 36.771 o
-7 3 -4 762.890 748.619 6.296 2.043 o
-7 3 -3 100.111 104.300 1.878 15.834 o
-7 3 -2 1.250 0.977 0.725 757.348 o
-7 3 -1 185.021 182.671 2.879 8.547 o
-7 3 0 20.177 22.868 1.268 70.480 o
-7 3 1 0.321 -0.165 0.710 1340.630 o
-7 3 2 21.232 22.035 0.955 73.669 o
-7 3 3 12.146 14.283 0.781 121.977 o
-7 3 4 193.763 183.834 2.397 8.513 o
-7 3 5 71.732 74.434 1.595 22.119 o
-7 3 6 80.935 81.704 1.766 19.655 o
-7 3 7 25.823 28.910 1.273 56.987 o
-7 3 8 258.909 257.913 3.113 6.178 o
-7 3 9 926.671 911.676 7.264 1.663 o
-7 3 10 58.491 60.085 1.606 26.761 o
-7 3 11 144.334 144.001 2.160 11.195 o
-7 3 12 111.224 109.099 1.702 14.793 o
-7 3 13 0.384 0.737 0.603 1352.150 o
-7 3 14 211.704 208.627 2.499 7.703 o
-7 3 15 5.568 7.309 0.833 226.397 o
-7 3 16 101.713 107.710 2.071 15.297 o
-7 3 17 67.596 74.072 1.846 22.418 o
-7 3 18 346.623 346.140 4.121 4.507 o
-7 3 19 11.967 11.884 0.999 122.764 o
-7 3 20 8.560 9.536 0.943 160.223 o
-7 3 21 6.685 9.682 0.962 178.851 o
-7 3 22 29.298 29.218 1.389 51.733 o
-7 3 23 33.859 41.198 1.601 41.342 o
-7 3 24 269.025 265.783 4.071 5.689 o
-7 3 25 0.412 1.158 0.967 650.504 o
-7 3 26 79.300 85.875 2.886 17.398 o
-7 3 27 15.536 20.960 1.732 72.764 o
-7 3 28 0.444 2.059 1.253 399.129 o
-7 3 29 11.041 13.511 1.752 93.810 o
-7 3 30 17.476 18.834 1.803 69.482 o
-7 3 31 311.752 308.152 5.263 4.667 o
-7 3 32 216.033 228.255 4.552 6.529 o
-7 3 33 22.884 27.826 2.189 49.701 o
-7 3 34 2.070 3.640 1.583 217.719 o
-7 3 35 27.174 29.092 3.283 34.010 o
-7 3 36 46.499 47.217 3.203 25.174 o
-7 3 37 11.176 13.495 2.082 81.510 o
-7 3 38 10.505 11.249 1.905 93.405 o
-7 3 39 59.450 63.741 5.113 14.811 o
-7 3 40 58.680 62.982 4.988 15.264 o
-7 3 41 74.606 79.298 5.650 11.975 o
-7 3 42 17.021 21.357 4.625 26.961 o
-7 3 43 13.693 16.207 4.918 26.135 o
-7 3 44 18.263 11.232 5.852 19.426 o
-7 4 -6 637.874 611.360 6.005 2.440 o
-7 4 -5 49.479 53.337 1.880 29.621 o
-7 4 -4 453.100 449.488 5.194 3.384 o
-7 4 -3 220.579 217.028 3.360 7.087 o
-7 4 -2 5.506 9.038 1.035 192.602 o
-7 4 -1 382.362 385.093 3.959 4.138 o
-7 4 0 53.146 56.015 1.621 28.922 o
-7 4 1 6.845 9.684 0.913 180.536 o
-7 4 2 650.457 641.644 6.091 2.370 o
-7 4 3 155.334 148.151 2.699 10.245 o
-7 4 4 123.075 124.608 2.274 12.823 o
-7 4 5 32.640 35.880 1.472 45.046 o
-7 4 6 24.844 27.369 1.653 54.808 o
-7 4 7 121.925 122.976 2.416 12.813 o
-7 4 8 17.112 17.976 1.066 87.135 o
-7 4 9 97.343 103.026 2.221 15.729 o
-7 4 10 396.328 386.475 4.414 3.967 o
-7 4 11 161.073 152.010 2.746 9.912 o
-7 4 12 68.222 73.361 2.538 20.638 o
-7 4 13 7.926 8.600 1.239 151.170 o
-7 4 14 320.755 314.936 4.465 4.774 o
-7 4 15 253.878 241.157 3.501 6.256 o
-7 4 16 196.040 194.219 3.819 7.618 o
-7 4 17 99.024 103.705 2.943 14.502 o
-7 4 18 0.429 2.142 1.111 475.596 o
-7 4 19 27.783 27.662 1.733 50.574 o
-7 4 20 0.354 1.944 1.080 512.337 o
-7 4 21 57.712 59.681 2.428 24.344 o
-7 4 22 52.627 56.898 2.281 26.509 o
-7 4 23 0.480 3.799 1.158 388.767 o
-7 4 24 41.098 43.050 2.127 33.602 o
-7 4 25 6.150 10.237 1.522 138.753 o
-7 4 26 101.456 109.591 3.511 13.236 o
-7 4 27 1.694 3.982 1.380 264.979 o
-7 4 28 121.020 117.066 3.909 11.338 o
-7 4 29 44.444 51.905 2.846 26.901 o
-7 4 30 14.275 17.524 1.992 72.523 o
-7 4 31 92.383 93.266 4.086 13.461 o
-7 4 32 28.334 29.117 2.238 43.975 o
-7 4 33 67.894 71.609 3.610 17.818 o
-7 4 34 39.474 42.154 4.259 21.854 o
-7 4 35 30.100 36.681 4.793 21.255 o
-7 4 36 0.056 8.603 3.869 49.614 o
-7 4 37 48.116 56.302 7.343 10.419 o
-7 4 38 38.654 52.569 9.398 7.460 o
-7 4 39 62.300 99.872 15.678 2.885 o
-7 4 40 48.030 39.967 9.183 7.674 o
-7 5 -6 4.989 7.020 1.360 179.771 o
-7 5 -5 46.614 53.769 2.476 27.823 o
-7 5 -4 3.855 5.285 1.408 201.863 o
-7 5 -3 1.149 3.014 1.203 355.664 o
-7 5 -2 33.799 36.174 1.823 41.441 o
-7 5 -1 93.217 94.102 2.782 15.693 o
-7 5 0 76.579 79.268 2.405 19.227 o
-7 5 1 0.970 2.369 1.097 431.692 o
-7 5 2 0.168 4.794 1.135 387.654 o
-7 5 3 549.111 540.326 6.314 2.730 o
-7 5 4 0.514 2.834 1.065 466.051 o
-7 5 5 67.897 65.469 2.477 21.538 o
-7 5 6 97.518 105.206 3.158 14.229 o
-7 5 7 1.946 1.998 1.275 318.230 o
-7 5 8 21.710 23.402 1.845 58.477 o
-7 5 9 14.937 15.648 1.613 83.353 o
-7 5 10 32.591 34.350 2.301 38.842 o
-7 5 11 4.779 7.334 1.459 169.911 o
-7 5 12 62.762 70.845 2.648 21.477 o
-7 5 13 0.144 4.058 1.235 367.632 o
-7 5 14 0.356 3.746 1.230 366.852 o
-7 5 15 22.623 23.061 1.722 59.374 o
-7 5 16 16.385 17.732 1.634 76.663 o
-7 5 17 51.191 60.644 2.492 25.553 o
-7 5 18 35.686 36.323 2.073 38.323 o
-7 5 19 7.984 7.760 1.595 129.536 o
-7 5 20 10.437 8.817 1.953 95.816 o
-7 5 21 31.048 32.569 2.668 36.956 o
-7 5 22 39.060 42.299 3.237 27.646 o
-7 5 23 2.848 4.164 1.607 196.427 o
-7 5 24 4.940 8.146 1.756 137.252 o
-7 5 25 1.895 4.139 1.961 159.312 o
-7 5 26 24.133 23.919 2.536 45.725 o
-7 5 27 40.867 44.733 3.575 24.886 o
-7 5 28 64.713 61.808 5.108 14.469 o
-7 5 29 96.924 89.598 11.728 4.455 o
-7 5 30 29.645 31.088 9.928 7.191 o
-7 5 31 0.850 -3.456 8.176 12.076 o
-7 5 32 1.604 1.011 9.524 8.869 o
-7 5 33 70.986 44.495 12.390 4.436 o
-7 5 34 88.350 68.433 15.678 2.852 o
-7 6 -6 3.792 2.075 1.810 169.294 o
-7 6 -5 45.004 43.897 2.698 28.708 o
-7 6 -4 36.250 39.259 2.409 34.801 o
-7 6 -3 35.245 39.117 2.527 34.437 o
-7 6 -2 1.248 6.782 1.579 205.541 o
-7 6 -1 38.405 42.557 2.471 32.707 o
-7 6 0 110.246 115.785 3.876 11.980 o
-7 6 1 0.329 2.353 1.621 261.654 o
-7 6 2 0.111 0.113 1.448 376.837 o
-7 6 3 19.988 19.826 1.977 61.100 o
-7 6 4 0.000 4.524 1.655 235.095 o
-7 6 5 25.943 28.541 2.434 43.796 o
-7 6 6 129.396 121.353 4.100 10.621 o
-7 6 7 86.863 79.712 4.260 14.021 o
-7 6 8 15.103 18.682 1.939 71.042 o
-7 6 9 20.972 22.168 2.168 55.020 o
-7 6 10 1.508 3.104 2.263 133.370 o
-7 6 11 0.004 3.243 1.677 244.085 o
-7 6 12 4.204 9.035 1.809 135.024 o
-7 6 13 17.318 18.935 2.743 50.965 o
-7 6 14 0.005 0.799 1.843 230.018 o
-7 6 15 101.449 93.204 5.487 10.602 o
-7 6 16 27.266 31.029 3.923 28.165 o
-7 6 17 22.678 20.703 3.766 33.055 o
-7 6 18 50.225 62.824 6.127 12.846 o
-7 6 19 2.066 4.712 3.885 49.192 o
-7 6 20 2.338 3.204 3.985 47.364 o
-7 6 21 3.038 5.765 5.063 29.484 o
-7 6 22 11.634 14.106 7.398 13.380 o
-7 6 23 0.375 -7.920 5.809 23.934 o
-7 6 24 43.556 62.786 14.750 3.362 o
-6 0 -4 403.525 405.195 3.882 3.952 o
-6 0 -2 2981.610 2996.690 19.166 0.453 o
-6 0 0 32.886 41.364 1.199 44.531 o
-6 0 2 1118.580 1103.620 7.971 1.376 o
-6 0 4 4.458 6.310 0.682 284.735 o
-6 0 6 1444.120 1414.500 10.843 1.019 o
-6 0 8 698.416 715.277 6.249 2.187 o
-6 0 10 111.102 112.642 1.870 14.498 o
-6 0 12 287.034 296.312 3.251 5.517 o
-6 0 14 192.020 180.259 2.854 8.399 o
-6 0 16 58.660 67.389 2.230 23.926 o
-6 0 18 132.053 124.794 3.105 11.494 o
-6 0 20 2.925 2.094 1.043 347.725 o
-6 0 22 158.872 167.657 3.689 9.046 o
-6 0 24 56.540 60.640 2.622 23.797 o
-6 0 26 2.217 2.004 1.293 302.471 o
-6 0 28 94.963 100.246 3.517 14.027 o
-6 0 30 239.942 230.743 5.306 5.812 o
-6 0 32 11.158 11.991 1.955 88.206 o
-6 0 34 560.996 544.893 8.426 2.438 o
-6 0 36 174.739 171.247 4.571 7.914 o
-6 0 38 442.028 407.069 6.874 3.247 o
-6 0 40 241.890 221.790 5.257 5.867 o
-6 0 42 449.188 415.724 8.719 2.874 o
-6 0 44 1.678 2.232 2.095 153.964 o
-6 0 46 38.399 29.986 4.009 24.723 o
-6 0 48 68.245 71.311 7.159 9.675 o
-6 0 50 17.762 10.957 10.199 7.282 o
-6 1 -5 68.742 76.060 1.161 23.314 o
-6 1 -4 28.808 28.747 0.811 57.199 o
-6 1 -3 44.823 44.819 0.921 37.031 o
-6 1 -2 4.927 3.600 0.437 353.099 o
-6 1 -1 143.043 155.122 1.456 11.385 o
-6 1 0 96.322 91.398 1.162 17.695 o
-6 1 1 18.389 19.419 0.658 87.856 o
-6 1 2 15.198 17.480 0.633 102.716 o
-6 1 3 404.279 396.742 2.708 4.130 o
-6 1 4 460.919 460.346 3.019 3.589 o
-6 1 5 42.802 45.368 0.936 37.931 o
-6 1 6 428.752 432.061 2.962 3.843 o
-6 1 7 31.124 38.640 0.882 48.935 o
-6 1 8 798.090 784.026 4.717 2.046 o
-6 1 9 364.188 359.543 2.773 4.549 o
-6 1 10 11.316 10.886 0.617 144.126 o
-6 1 11 536.404 539.295 3.786 3.033 o
-6 1 12 441.914 436.297 3.227 3.729 o
-6 1 13 14.505 15.669 0.683 108.705 o
-6 1 14 6.798 7.970 0.606 216.677 o
-6 1 15 320.793 314.611 2.851 5.132 o
-6 1 16 58.871 57.639 1.341 27.719 o
-6 1 17 7.975 7.878 0.782 186.762 o
-6 1 18 1159.700 1147.920 8.752 1.303 o
-6 1 19 1197.280 1191.350 9.558 1.236 o
-6 1 20 651.891 616.608 5.939 2.408 o
-6 1 21 92.979 94.873 1.954 16.968 o
-6 1 22 14.637 15.979 1.086 98.135 o
-6 1 23 121.636 126.257 2.623 12.523 o
-6 1 24 0.072 0.040 0.735 1425.030 o
-6 1 25 27.766 31.438 1.348 52.547 o
-6 1 26 36.192 38.563 1.441 41.702 o
-6 1 27 467.791 460.150 4.846 3.345 o
-6 1 28 0.053 0.408 0.785 1164.580 o
-6 1 29 129.337 131.625 2.521 12.017 o
-6 1 30 81.386 90.142 2.427 17.824 o
-6 1 31 59.037 65.314 1.881 25.145 o
-6 1 32 8.563 10.214 1.080 148.904 o
-6 1 33 0.940 4.385 0.948 431.613 o
-6 1 34 20.176 19.458 1.412 71.400 o
-6 1 35 68.871 76.957 2.291 20.865 o
-6 1 36 250.613 238.229 3.844 6.206 o
-6 1 37 3.822 7.433 1.311 198.783 o
-6 1 38 164.346 161.866 3.344 9.212 o
-6 1 39 285.585 281.099 4.745 5.195 o
-6 1 40 63.384 65.028 2.590 22.071 o
-6 1 41 332.089 320.243 5.373 4.426 o
-6 1 42 16.715 19.659 1.949 66.963 o
-6 1 43 102.263 114.679 3.827 12.546 o
-6 1 44 0.001 5.916 1.889 180.273 o
-6 1 45 80.597 89.285 4.753 13.117 o
-6 1 46 278.443 274.622 6.540 4.684 o
-6 1 47 252.346 239.000 7.724 4.601 o
-6 1 48 27.291 23.059 3.948 29.221 o
-6 1 49 27.899 30.288 5.217 19.922 o
-6 1 50 43.049 38.199 18.750 2.184 o
-6 2 -5 134.458 126.737 1.573 12.584 o
-6 2 -4 295.002 298.591 2.461 5.580 o
-6 2 -3 0.720 0.589 0.446 1569.700 o
-6 2 -2 8.211 8.684 0.570 190.598 o
-6 2 -1 318.639 328.947 2.623 5.121 o
-6 2 0 2.825 2.831 0.482 519.841 o
-6 2 1 1.645 3.135 0.485 653.341 o
-6 2 2 0.560 0.196 0.424 2099.550 o
-6 2 3 123.922 122.400 1.521 13.449 o
-6 2 4 457.404 440.920 3.418 3.615 o
-6 2 5 87.770 96.642 1.358 18.238 o
-6 2 6 739.092 733.346 5.100 2.172 o
-6 2 7 13.324 19.180 0.686 106.080 o
-6 2 8 140.957 143.862 1.668 11.673 o
-6 2 9 1238.760 1261.580 8.246 1.235 o
-6 2 10 269.745 274.675 2.390 6.083 o
-6 2 11 8.637 8.195 0.627 185.143 o
-6 2 12 233.491 237.955 2.417 6.972 o
-6 2 13 64.854 65.181 1.342 25.095 o
-6 2 14 4.911 7.366 0.671 258.246 o
-6 2 15 10.641 11.810 0.747 141.310 o
-6 2 16 346.981 348.195 3.512 4.615 o
-6 2 17 382.113 370.209 3.489 4.267 o
-6 2 18 424.327 408.196 3.733 3.842 o
-6 2 19 1104.050 1082.840 8.140 1.388 o
-6 2 20 530.971 526.935 4.622 2.996 o
-6 2 21 239.713 233.509 2.792 6.785 o
-6 2 22 210.975 208.121 3.058 7.504 o
-6 2 23 442.583 445.215 4.421 3.553 o
-6 2 24 28.813 32.255 1.350 51.020 o
-6 2 25 40.495 40.311 1.597 37.648 o
-6 2 26 22.823 26.937 1.547 58.955 o
-6 2 27 50.580 57.069 1.979 28.267 o
-6 2 28 106.502 105.834 2.618 14.280 o
-6 2 29 2.798 4.972 1.145 273.518 o
-6 2 30 29.644 35.742 1.666 45.936 o
-6 2 31 63.002 68.269 2.309 22.683 o
-6 2 32 20.650 22.401 1.598 64.745 o
-6 2 33 50.540 52.367 2.238 27.931 o
-6 2 34 1.417 3.977 1.135 344.176 o
-6 2 35 0.011 2.448 1.368 358.901 o
-6 2 36 340.006 335.699 5.506 4.278 o
-6 2 37 11.578 15.279 1.677 91.854 o
-6 2 38 60.474 70.180 2.967 20.937 o
-6 2 39 85.187 97.038 3.311 15.346 o
-6 2 40 93.877 105.679 3.800 13.427 o
-6 2 41 0.285 1.319 1.455 336.066 o
-6 2 42 73.674 87.900 3.321 16.941 o
-6 2 43 19.383 20.486 2.213 57.206 o
-6 2 44 175.955 174.997 6.350 6.599 o
-6 2 45 2.099 5.862 3.201 68.554 o
-6 2 46 14.009 24.076 4.390 29.556 o
-6 2 47 221.752 226.536 13.195 2.904 o
-6 2 48 210.400 229.236 20.819 1.514 o
-6 3 -5 191.972 192.089 2.380 8.455 o
-6 3 -4 614.729 598.548 5.017 2.598 o
-6 3 -3 634.793 610.932 5.396 2.500 o
-6 3 -2 807.992 775.825 5.880 1.976 o
-6 3 -1 39.581 47.443 1.361 37.417 o
-6 3 0 196.419 194.429 2.432 8.282 o
-6 3 1 326.337 308.247 3.190 5.043 o
-6 3 2 192.081 195.446 2.248 8.460 o
-6 3 3 169.966 178.245 2.031 9.507 o
-6 3 4 870.554 852.004 5.868 1.835 o
-6 3 5 119.352 122.761 1.901 13.466 o
-6 3 6 16.003 24.320 0.936 83.660 o
-6 3 7 150.573 149.714 2.207 10.742 o
-6 3 8 6.749 6.748 0.756 216.762 o
-6 3 9 1437.480 1404.420 9.553 1.059 o
-6 3 10 3329.160 3219.980 20.171 0.410 o
-6 3 11 145.709 144.956 2.047 11.179 o
-6 3 12 91.174 102.715 1.674 17.093 o
-6 3 13 140.796 137.028 2.065 11.612 o
-6 3 14 134.585 130.057 2.044 12.157 o
-6 3 15 0.460 6.633 0.772 456.025 o
-6 3 16 6.302 6.381 0.823 222.268 o
-6 3 17 22.539 26.841 1.311 62.482 o
-6 3 18 255.364 255.040 3.096 6.258 o
-6 3 19 1.072 2.427 0.731 648.793 o
-6 3 20 11.364 12.746 0.976 124.654 o
-6 3 21 24.000 26.622 1.275 60.939 o
-6 3 22 25.507 27.552 1.451 56.299 o
-6 3 23 135.327 134.180 2.596 11.560 o
-6 3 24 7.678 12.468 1.068 147.549 o
-6 3 25 6.443 10.668 1.087 166.552 o
-6 3 26 66.153 67.769 1.935 23.124 o
-6 3 27 0.045 2.372 0.964 616.580 o
-6 3 28 9.835 13.158 1.348 116.548 o
-6 3 29 45.885 47.395 2.209 30.410 o
-6 3 30 27.473 28.709 1.819 49.430 o
-6 3 31 7.503 6.112 1.435 151.165 o
-6 3 32 84.876 84.118 3.203 16.213 o
-6 3 33 71.170 80.899 2.980 18.497 o
-6 3 34 6.946 10.756 1.860 110.800 o
-6 3 35 268.638 259.282 4.940 5.433 o
-6 3 36 294.017 299.178 5.356 4.834 o
-6 3 37 412.050 385.188 6.174 3.560 o
-6 3 38 524.517 506.434 8.853 2.515 o
-6 3 39 1.247 2.492 1.594 244.064 o
-6 3 40 8.945 10.826 1.882 100.874 o
-6 3 41 5.940 16.676 3.383 50.932 o
-6 3 42 63.948 68.666 4.887 14.832 o
-6 3 43 1.020 5.290 6.694 17.633 o
-6 3 44 0.878 -1.769 4.229 44.634 o
-6 3 45 3.890 -3.474 5.268 27.980 o
-6 3 46 16.817 5.732 9.272 8.797 o
-6 4 -5 521.850 522.080 5.774 2.906 o
-6 4 -4 343.999 343.096 3.780 4.609 o
-6 4 -3 3.041 5.735 0.746 337.054 o
-6 4 -2 404.596 389.230 3.976 3.980 o
-6 4 -1 143.482 143.302 2.467 11.036 o
-6 4 0 324.372 318.757 3.560 4.934 o
-6 4 1 88.624 89.824 1.835 17.945 o
-6 4 2 52.234 54.605 1.529 29.768 o
-6 4 3 151.820 152.229 2.349 10.542 o
-6 4 4 1.136 2.129 0.730 663.608 o
-6 4 5 14.023 14.144 0.962 107.689 o
-6 4 6 110.472 112.309 1.987 14.445 o
-6 4 7 9.745 12.832 0.970 135.134 o
-6 4 8 59.428 61.390 1.803 25.767 o
-6 4 9 46.024 53.609 2.223 29.226 o
-6 4 10 1.394 1.896 1.172 384.922 o
-6 4 11 255.995 256.638 3.643 6.064 o
-6 4 12 174.777 178.505 2.657 9.032 o
-6 4 13 104.848 107.373 2.244 14.827 o
-6 4 14 25.363 26.758 1.357 58.037 o
-6 4 15 76.220 75.906 2.024 20.349 o
-6 4 16 118.499 117.805 2.439 13.182 o
-6 4 17 8.416 6.877 1.050 168.471 o
-6 4 18 10.271 12.994 1.169 122.569 o
-6 4 19 0.777 2.657 0.811 615.701 o
-6 4 20 6.769 8.849 1.143 168.535 o
-6 4 21 108.001 115.887 2.771 13.593 o
-6 4 22 89.016 91.882 2.574 16.586 o
-6 4 23 7.184 7.242 1.147 172.578 o
-6 4 24 0.344 2.396 0.990 553.851 o
-6 4 25 0.083 0.235 1.246 501.836 o
-6 4 26 15.754 18.190 1.703 75.924 o
-6 4 27 56.622 59.681 2.755 23.391 o
-6 4 28 20.429 24.152 1.881 59.117 o
-6 4 29 64.700 74.220 3.005 19.820 o
-6 4 30 13.037 13.033 1.714 89.489 o
-6 4 31 1.215 6.207 1.614 204.775 o
-6 4 32 117.821 112.973 4.397 10.967 o
-6 4 33 0.071 5.159 1.697 218.583 o
-6 4 34 63.889 61.145 3.556 19.201 o
-6 4 35 2.431 2.005 1.787 189.881 o
-6 4 36 0.836 -0.181 1.838 222.680 o
-6 4 37 118.538 118.184 7.714 7.040 o
-6 4 38 257.221 240.817 13.507 2.695 o
-6 4 39 199.037 135.939 18.459 1.910 o
-6 4 40 73.923 64.876 9.141 6.936 o
-6 4 41 15.949 18.095 6.824 14.901 o
-6 4 42 51.502 31.271 11.379 5.385 o
-6 5 -5 1.893 2.388 1.061 387.519 o
-6 5 -4 61.515 68.506 2.253 23.126 o
-6 5 -3 15.927 18.581 1.273 85.229 o
-6 5 -2 86.851 92.819 2.187 17.433 o
-6 5 -1 105.607 106.435 2.296 14.739 o
-6 5 0 73.583 74.882 2.143 20.603 o
-6 5 1 99.664 101.445 2.607 15.046 o
-6 5 2 46.006 50.766 2.107 30.264 o
-6 5 3 16.555 23.548 1.498 72.967 o
-6 5 4 0.829 3.080 0.986 472.844 o
-6 5 5 45.014 48.300 1.933 31.933 o
-6 5 6 109.349 111.646 2.775 13.644 o
-6 5 7 0.068 2.470 1.008 569.108 o
-6 5 8 106.794 108.208 2.534 14.273 o
-6 5 9 75.972 79.539 2.512 19.054 o
-6 5 10 3.692 6.260 1.128 237.961 o
-6 5 11 135.195 137.119 3.087 11.055 o
-6 5 12 85.301 93.069 2.872 16.370 o
-6 5 13 1.913 1.873 1.011 423.636 o
-6 5 14 60.862 64.910 2.253 23.643 o
-6 5 15 0.974 1.737 1.055 479.840 o
-6 5 16 1.639 4.364 1.131 327.361 o
-6 5 17 14.604 16.086 1.427 88.856 o
-6 5 18 23.106 25.832 1.598 58.630 o
-6 5 19 0.878 1.823 1.284 366.838 o
-6 5 20 141.268 134.238 3.691 10.277 o
-6 5 21 4.115 8.457 1.425 174.638 o
-6 5 22 17.799 19.531 1.865 66.969 o
-6 5 23 48.517 50.676 2.865 25.878 o
-6 5 24 4.350 7.315 1.709 149.377 o
-6 5 25 98.656 92.788 4.031 13.146 o
-6 5 26 188.451 167.190 4.865 7.445 o
-6 5 27 17.775 20.532 2.183 59.861 o
-6 5 28 48.629 51.058 3.006 25.138 o
-6 5 29 79.834 76.392 3.498 16.481 o
-6 5 30 69.527 73.225 4.170 16.015 o
-6 5 31 23.130 26.122 3.829 31.186 o
-6 5 32 14.563 9.091 6.430 17.124 o
-6 5 33 122.723 120.438 16.858 2.374 o
-6 5 34 2.896 -8.007 7.333 14.822 o
-6 5 35 276.071 279.809 26.213 0.991 o
-6 6 -5 1.875 4.294 1.526 226.022 o
-6 6 -4 6.619 10.189 2.041 103.492 o
-6 6 -3 14.129 17.259 1.689 81.261 o
-6 6 -2 13.802 15.733 1.873 78.771 o
-6 6 -1 4.197 7.065 1.867 137.239 o
-6 6 0 145.495 149.696 4.388 9.185 o
-6 6 1 44.468 54.847 2.834 26.548 o
-6 6 2 17.101 19.772 1.910 67.022 o
-6 6 3 82.426 90.271 3.300 15.950 o
-6 6 4 6.090 8.229 1.474 151.047 o
-6 6 5 40.971 48.394 2.245 31.867 o
-6 6 6 20.295 26.814 1.897 57.307 o
-6 6 7 42.239 48.226 2.375 30.695 o
-6 6 8 67.834 70.621 2.681 20.535 o
-6 6 9 0.083 1.849 1.903 205.823 o
-6 6 10 2.045 6.224 1.277 249.758 o
-6 6 11 27.953 29.500 1.924 47.499 o
-6 6 12 1.906 6.026 1.646 190.820 o
-6 6 13 0.159 3.955 1.360 321.957 o
-6 6 14 11.260 12.410 1.720 96.243 o
-6 6 15 38.974 42.700 3.164 28.055 o
-6 6 16 3.041 3.612 1.578 202.240 o
-6 6 17 17.858 21.713 2.333 56.183 o
-6 6 18 43.519 40.292 2.945 28.342 o
-6 6 19 16.500 21.745 2.370 57.152 o
-6 6 20 3.516 5.021 1.769 161.655 o
-6 6 21 2.299 3.491 3.496 60.077 o
-6 6 22 15.856 25.899 4.570 27.111 o
-6 6 23 4.073 4.928 2.425 102.254 o
-6 6 24 3.587 -0.900 3.617 57.051 o
-6 6 25 17.515 34.144 7.462 12.187 o
-6 6 26 235.598 251.151 22.252 1.332 o
-6 6 27 0.077 17.785 15.509 3.331 o
-6 7 -5 5.151 6.490 7.884 12.510 o
-6 7 -4 9.767 21.240 10.199 7.341 o
-6 7 -3 10.093 3.287 10.283 7.407 o
-6 7 -2 15.879 7.164 9.356 8.656 o
-6 7 -1 132.129 152.290 31.945 0.746 o
-6 7 5 0.034 -8.850 7.164 15.786 o
-6 7 6 4.597 5.668 5.255 27.065 o
-6 7 7 79.207 64.219 11.800 4.655 o
-6 7 8 1.276 -0.084 5.984 22.380 o
-5 0 -3 305.410 316.580 2.963 5.260 o
-5 0 -1 484.109 475.411 3.869 3.358 o
-5 0 1 1.193 0.365 0.502 1188.830 o
-5 0 3 894.255 944.030 7.220 1.683 o
-5 0 5 527.707 548.236 4.893 2.942 o
-5 0 7 1320.540 1348.320 9.891 1.116 o
-5 0 9 37.861 40.640 1.251 40.995 o
-5 0 11 930.995 951.837 7.430 1.629 o
-5 0 13 3487.030 3459.650 26.332 0.344 o
-5 0 15 542.768 550.657 5.721 2.801 o
-5 0 17 32.233 34.691 1.574 45.053 o
-5 0 19 1.040 -0.184 0.951 659.336 o
-5 0 21 2508.780 2470.910 26.380 0.431 o
-5 0 23 21.505 22.581 1.599 63.224 o
-5 0 25 38.649 45.383 2.286 33.191 o
-5 0 27 560.893 577.872 7.766 2.479 o
-5 0 29 795.330 795.986 10.380 1.680 o
-5 0 31 383.351 354.744 6.065 3.813 o
-5 0 33 251.130 252.131 5.355 5.520 o
-5 0 35 2974.690 2876.680 27.883 0.372 o
-5 0 37 421.172 432.223 7.455 3.174 o
-5 0 39 5.640 7.819 2.056 112.307 o
-5 0 41 341.900 335.771 8.716 3.438 o
-5 0 43 5.430 10.263 2.377 90.501 o
-5 0 45 3.546 5.735 2.247 114.833 o
-5 0 47 1.349 2.561 3.138 75.959 o
-5 0 49 77.492 81.703 6.878 9.608 o
-5 0 51 3.873 17.110 8.766 10.039 o
-5 1 -4 179.039 173.121 1.486 9.493 o
-5 1 -3 320.445 323.751 2.126 5.207 o
-5 1 -2 1214.840 1206.970 6.177 1.328 o
-5 1 -1 6.770 9.126 0.482 214.536 o
-5 1 0 2135.260 2159.780 10.591 0.718 o
-5 1 1 39.324 39.364 0.777 42.506 o
-5 1 2 381.040 374.570 2.422 4.405 o
-5 1 3 866.661 858.771 4.780 1.885 o
-5 1 4 103.595 101.796 1.108 16.345 o
-5 1 5 3492.540 3494.000 17.168 0.413 o
-5 1 6 1141.790 1165.680 6.270 1.393 o
-5 1 7 832.898 818.819 4.520 1.974 o
-5 1 8 72.004 76.943 0.986 22.799 o
-5 1 9 159.182 155.509 1.385 10.650 o
-5 1 10 124.109 113.516 1.156 13.985 o
-5 1 11 171.808 162.620 1.405 9.978 o
-5 1 12 51.505 54.541 0.930 31.763 o
-5 1 13 574.924 567.127 3.564 2.874 o
-5 1 14 7.441 11.159 0.585 183.562 o
-5 1 15 555.823 545.188 4.233 2.918 o
-5 1 16 139.733 137.705 1.736 11.864 o
-5 1 17 127.466 127.194 1.712 12.918 o
-5 1 18 509.293 493.018 4.367 3.165 o
-5 1 19 575.491 559.591 5.019 2.761 o
-5 1 20 2.167 2.617 0.623 549.261 o
-5 1 21 291.733 291.038 3.159 5.514 o
-5 1 22 676.964 647.794 5.593 2.346 o
-5 1 23 21.397 20.595 1.090 72.983 o
-5 1 24 24.030 26.558 1.192 61.893 o
-5 1 25 1.366 1.199 0.687 745.459 o
-5 1 26 139.357 127.748 2.167 11.863 o
-5 1 27 77.911 81.246 1.915 19.881 o
-5 1 28 329.157 313.891 3.779 4.865 o
-5 1 29 213.171 210.530 2.809 7.531 o
-5 1 30 40.165 46.595 1.498 36.667 o
-5 1 31 890.654 886.424 7.209 1.720 o
-5 1 32 25.908 32.700 1.301 54.338 o
-5 1 33 105.518 111.097 2.495 14.309 o
-5 1 34 152.134 152.334 2.895 10.149 o
-5 1 35 0.729 1.074 0.987 591.295 o
-5 1 36 0.029 2.631 1.169 453.243 o
-5 1 37 399.321 400.151 5.272 3.758 o
-5 1 38 0.150 2.174 1.152 472.854 o
-5 1 39 14.645 20.742 1.698 75.665 o
-5 1 40 0.516 2.066 1.176 433.803 o
-5 1 41 31.746 40.385 2.142 38.891 o
-5 1 42 18.299 22.893 1.849 63.678 o
-5 1 43 36.579 37.130 2.368 35.452 o
-5 1 44 0.438 1.129 1.481 323.149 o
-5 1 45 24.304 26.105 2.249 48.402 o
-5 1 46 46.135 41.413 2.650 29.011 o
-5 1 47 129.762 127.798 5.527 8.890 o
-5 1 48 22.898 26.355 3.975 29.921 o
-5 1 49 171.714 158.916 8.336 5.471 o
-5 1 50 60.286 65.908 5.936 12.582 o
-5 1 51 10.218 -1.118 6.276 19.028 o
-5 2 -4 115.379 111.074 1.321 14.671 o
-5 2 -3 260.317 254.749 2.059 6.449 o
-5 2 -2 30.295 32.668 0.732 53.579 o
-5 2 -1 789.268 784.522 4.443 2.074 o
-5 2 0 209.230 220.639 1.821 7.839 o
-5 2 1 103.208 115.282 1.173 15.669 o
-5 2 2 2.453 3.094 0.452 556.713 o
-5 2 3 46.707 47.170 0.919 35.485 o
-5 2 4 38.786 39.962 0.771 42.694 o
-5 2 5 2161.690 2126.310 11.766 0.700 o
-5 2 6 2406.180 2418.050 12.867 0.619 o
-5 2 7 19.027 19.646 0.609 86.246 o
-5 2 8 102.837 105.623 1.316 16.065 o
-5 2 9 0.034 0.211 0.392 4110.700 o
-5 2 10 290.069 278.202 2.380 5.784 o
-5 2 11 14.473 14.329 0.648 112.736 o
-5 2 12 50.169 57.081 1.361 30.604 o
-5 2 13 28.553 26.708 0.920 58.059 o
-5 2 14 163.624 160.218 1.901 10.140 o
-5 2 15 53.361 55.591 1.176 30.265 o
-5 2 16 67.249 69.362 1.324 24.083 o
-5 2 17 11.131 11.828 0.744 137.688 o
-5 2 18 0.016 0.981 0.562 1709.330 o
-5 2 19 0.114 1.047 0.610 1419.590 o
-5 2 20 813.075 788.960 6.046 1.949 o
-5 2 21 26.982 30.558 1.251 54.808 o
-5 2 22 618.768 618.609 5.605 2.512 o
-5 2 23 123.504 122.541 2.240 12.893 o
-5 2 24 0.334 -0.054 0.691 1392.370 o
-5 2 25 105.225 114.135 2.349 14.391 o
-5 2 26 0.852 0.439 0.874 736.660 o
-5 2 27 16.576 17.040 1.262 85.814 o
-5 2 28 26.539 25.557 1.419 56.616 o
-5 2 29 1.513 2.786 1.009 420.496 o
-5 2 30 7.376 8.902 0.996 172.688 o
-5 2 31 32.644 36.897 1.549 44.081 o
-5 2 32 50.530 56.428 2.080 27.979 o
-5 2 33 129.074 125.904 3.222 11.497 o
-5 2 34 35.577 38.364 1.930 38.855 o
-5 2 35 72.123 79.555 2.863 18.754 o
-5 2 36 48.947 59.065 2.543 26.122 o
-5 2 37 2.240 3.673 1.326 267.037 o
-5 2 38 3.648 5.190 1.403 206.727 o
-5 2 39 32.942 41.768 2.611 34.253 o
-5 2 40 20.454 27.046 1.987 55.596 o
-5 2 41 4.342 7.764 1.764 142.549 o
-5 2 42 2.614 3.731 1.472 227.146 o
-5 2 43 0.083 3.678 1.512 280.588 o
-5 2 44 5.040 8.024 1.879 127.395 o
-5 2 45 57.739 63.388 3.877 18.840 o
-5 2 46 248.789 233.862 7.928 4.568 o
-5 2 47 40.172 31.076 5.834 15.748 o
-5 2 48 154.291 158.002 13.900 3.044 o
-5 2 49 26.915 50.564 12.475 4.713 o
-5 3 -4 407.323 399.229 3.607 3.987 o
-5 3 -3 299.622 295.530 2.806 5.475 o
-5 3 -2 196.734 182.515 2.096 8.569 o
-5 3 -1 9.014 8.435 0.816 168.658 o
-5 3 0 4.546 6.790 0.621 282.434 o
-5 3 1 38.749 44.819 1.203 39.371 o
-5 3 2 101.866 99.862 1.408 16.375 o
-5 3 3 119.674 119.956 1.579 13.800 o
-5 3 4 312.826 303.891 2.712 5.298 o
-5 3 5 10.767 12.229 0.693 140.664 o
-5 3 6 620.087 613.652 4.512 2.604 o
-5 3 7 475.321 454.181 3.796 3.454 o
-5 3 8 8.642 8.720 0.642 180.920 o
-5 3 9 21.269 18.510 0.871 78.618 o
-5 3 10 23.321 27.027 1.038 64.306 o
-5 3 11 125.696 121.473 1.757 13.189 o
-5 3 12 31.806 38.311 1.141 46.988 o
-5 3 13 50.581 55.721 1.365 30.689 o
-5 3 14 90.328 95.995 1.839 17.364 o
-5 3 15 63.259 68.560 1.741 24.153 o
-5 3 16 70.873 68.375 1.449 23.170 o
-5 3 17 93.288 93.232 1.983 16.983 o
-5 3 18 4.170 3.895 0.730 331.291 o
-5 3 19 62.056 62.938 1.435 25.870 o
-5 3 20 1.355 2.413 0.654 659.089 o
-5 3 21 13.612 16.934 1.025 101.830 o
-5 3 22 20.962 21.666 1.059 73.212 o
-5 3 23 42.690 43.922 1.479 36.153 o
-5 3 24 35.467 39.190 1.544 41.325 o
-5 3 25 44.667 46.765 1.732 33.361 o
-5 3 26 7.091 6.382 1.089 184.091 o
-5 3 27 36.575 39.429 1.714 39.437 o
-5 3 28 62.105 72.063 2.181 22.850 o
-5 3 29 63.447 67.982 2.001 23.493 o
-5 3 30 59.123 57.725 2.100 25.371 o
-5 3 31 105.631 106.160 2.928 13.914 o
-5 3 32 14.129 17.099 1.451 88.085 o
-5 3 33 14.335 15.979 1.595 85.043 o
-5 3 34 3.774 5.939 1.572 176.934 o
-5 3 35 55.626 65.820 2.503 23.858 o
-5 3 36 8.714 15.293 1.701 101.136 o
-5 3 37 119.088 126.791 3.885 11.223 o
-5 3 38 199.987 207.221 6.551 5.873 o
-5 3 39 271.760 267.336 6.611 4.748 o
-5 3 40 4.189 6.383 1.711 154.744 o
-5 3 41 1.194 4.780 2.142 142.001 o
-5 3 42 17.952 26.076 3.056 42.575 o
-5 3 43 67.708 57.961 5.641 13.054 o
-5 3 44 4.657 8.209 4.278 38.514 o
-5 3 45 0.839 9.021 5.598 24.549 o
-5 3 46 8.779 4.971 7.094 15.050 o
-5 3 47 23.912 20.060 11.042 6.115 o
-5 4 -4 0.975 2.682 0.718 653.430 o
-5 4 -3 383.784 368.783 3.747 4.218 o
-5 4 -2 899.273 891.233 6.813 1.728 o
-5 4 -1 114.018 116.365 1.897 14.095 o
-5 4 0 21.234 24.937 1.027 69.877 o
-5 4 1 274.498 253.218 2.966 6.028 o
-5 4 2 4.582 5.018 0.699 299.324 o
-5 4 3 2.463 4.707 0.618 429.218 o
-5 4 4 717.525 706.451 6.204 2.163 o
-5 4 5 59.614 61.664 1.779 25.756 o
-5 4 6 173.805 172.602 2.493 9.246 o
-5 4 7 0.017 -0.046 0.636 1979.540 o
-5 4 8 15.159 20.235 1.048 89.989 o
-5 4 9 1.801 1.441 0.629 684.176 o
-5 4 10 3.537 6.084 0.767 306.170 o
-5 4 11 1.957 3.071 0.728 499.370 o
-5 4 12 34.649 38.515 1.470 42.591 o
-5 4 13 1.775 2.565 0.814 500.653 o
-5 4 14 0.964 0.930 0.799 747.030 o
-5 4 15 76.705 75.362 2.182 19.981 o
-5 4 16 9.307 14.023 0.985 133.389 o
-5 4 17 0.335 0.978 0.769 954.956 o
-5 4 18 0.013 0.821 0.748 1171.830 o
-5 4 19 33.661 40.146 1.611 41.757 o
-5 4 20 1.501 2.044 0.850 536.282 o
-5 4 21 26.087 32.360 1.419 53.181 o
-5 4 22 56.692 62.174 1.861 26.199 o
-5 4 23 92.997 98.383 2.773 15.528 o
-5 4 24 424.585 396.369 6.068 3.493 o
-5 4 25 105.038 102.141 2.698 14.435 o
-5 4 26 0.035 0.920 1.250 471.906 o
-5 4 27 3.767 5.850 1.300 214.157 o
-5 4 28 57.569 60.621 2.546 23.848 o
-5 4 29 120.552 122.953 3.400 11.825 o
-5 4 30 213.044 217.319 4.199 6.846 o
-5 4 31 136.240 137.578 3.396 10.703 o
-5 4 32 42.351 44.843 2.387 31.210 o
-5 4 33 4.307 10.621 1.781 131.103 o
-5 4 34 92.032 92.659 4.069 13.538 o
-5 4 35 3.101 7.593 1.733 157.069 o
-5 4 36 30.675 35.876 2.644 36.500 o
-5 4 37 5.417 6.849 1.781 136.471 o
-5 4 38 13.251 13.827 2.574 62.650 o
-5 4 39 16.115 24.834 5.618 20.016 o
-5 4 40 0.026 2.764 3.373 68.571 o
-5 4 41 5.221 3.512 5.632 23.905 o
-5 4 42 2.052 10.342 8.639 10.539 o
-5 4 43 1.715 4.720 8.597 10.779 o
-5 4 44 0.041 7.839 13.486 4.426 o
-5 5 -4 0.035 2.240 0.827 775.279 o
-5 5 -3 152.452 140.891 2.143 10.897 o
-5 5 -2 95.024 104.287 1.820 16.415 o
-5 5 -1 1.806 3.517 0.725 494.167 o
-5 5 0 41.647 42.097 1.622 36.425 o
-5 5 1 182.320 179.632 2.716 8.753 o
-5 5 2 79.312 86.338 2.021 19.107 o
-5 5 3 0.224 1.148 0.852 831.287 o
-5 5 4 35.658 40.137 1.654 40.175 o
-5 5 5 5.097 6.232 0.900 239.873 o
-5 5 6 34.247 35.444 1.476 43.949 o
-5 5 7 39.635 42.814 1.663 37.065 o
-5 5 8 85.951 89.808 2.135 17.807 o
-5 5 9 23.593 24.887 1.312 62.366 o
-5 5 10 99.332 97.889 2.442 15.475 o
-5 5 11 122.560 123.002 2.292 12.891 o
-5 5 12 25.395 27.247 1.394 57.265 o
-5 5 13 96.394 98.532 2.260 15.986 o
-5 5 14 5.283 6.798 1.060 211.038 o
-5 5 15 60.976 62.947 2.025 24.536 o
-5 5 16 59.065 63.352 1.991 25.045 o
-5 5 17 0.798 3.049 0.934 507.140 o
-5 5 18 6.636 9.756 1.209 160.070 o
-5 5 19 35.637 40.126 1.839 38.944 o
-5 5 20 157.166 155.436 3.447 9.488 o
-5 5 21 47.994 50.951 2.186 29.186 o
-5 5 22 0.014 2.462 1.312 383.800 o
-5 5 23 0.001 2.185 1.310 393.546 o
-5 5 24 2.686 5.577 1.498 204.850 o
-5 5 25 61.459 66.312 2.984 21.044 o
-5 5 26 107.574 110.020 4.195 11.833 o
-5 5 27 11.264 17.434 1.946 80.749 o
-5 5 28 0.040 2.569 1.573 280.562 o
-5 5 29 108.357 106.823 3.853 12.377 o
-5 5 30 242.205 235.489 5.193 5.801 o
-5 5 31 13.877 16.760 2.053 72.498 o
-5 5 32 313.959 290.531 7.667 3.999 o
-5 5 33 9.400 14.788 5.508 22.768 o
-5 5 34 31.681 28.239 5.590 17.779 o
-5 5 35 50.743 56.884 8.350 8.576 o
-5 5 36 152.075 117.235 18.965 1.904 o
-5 5 37 85.511 82.256 14.160 3.375 o
-5 5 38 144.407 134.422 17.532 2.169 o
-5 6 -4 42.242 47.816 2.178 31.856 o
-5 6 -3 87.818 80.136 2.533 17.452 o
-5 6 -2 27.171 31.346 1.769 49.011 o
-5 6 -1 0.221 1.241 0.998 643.285 o
-5 6 0 145.721 145.297 3.436 10.109 o
-5 6 1 15.528 20.370 1.436 80.188 o
-5 6 2 37.143 44.475 1.939 36.275 o
-5 6 3 1.485 5.035 1.083 334.309 o
-5 6 4 42.346 48.480 1.987 32.703 o
-5 6 5 49.225 55.048 2.149 28.303 o
-5 6 6 0.745 3.680 1.274 333.399 o
-5 6 7 177.426 174.685 3.288 8.648 o
-5 6 8 8.107 9.620 1.259 144.029 o
-5 6 9 63.506 63.194 2.557 22.328 o
-5 6 10 40.041 46.671 1.941 34.341 o
-5 6 11 0.490 3.435 1.187 386.102 o
-5 6 12 334.648 309.245 5.078 4.525 o
-5 6 13 13.263 16.906 1.956 76.314 o
-5 6 14 32.425 37.490 2.369 37.484 o
-5 6 15 26.537 32.669 2.490 41.319 o
-5 6 16 123.468 120.534 4.071 10.940 o
-5 6 17 11.169 15.750 2.109 77.883 o
-5 6 18 5.505 6.648 2.013 118.955 o
-5 6 19 22.237 23.915 2.353 49.924 o
-5 6 20 180.929 169.522 5.455 7.175 o
-5 6 21 87.091 92.809 5.807 10.735 o
-5 6 22 57.681 60.584 3.699 19.666 o
-5 6 23 86.672 86.026 4.464 13.392 o
-5 6 24 20.645 22.172 3.263 39.391 o
-5 6 25 13.591 22.231 4.335 30.559 o
-5 6 26 108.620 107.071 8.807 6.316 o
-5 6 27 190.650 161.601 13.737 2.961 o
-5 6 28 37.231 40.672 8.420 9.116 o
-5 6 29 17.105 21.101 13.823 4.058 o
-5 6 30 93.549 97.681 19.892 1.841 o
-5 7 -4 294.681 281.135 12.827 2.694 o
-5 7 -3 39.688 49.607 6.166 13.924 o
-5 7 -2 61.799 66.114 7.072 10.170 o
-5 7 -1 103.184 102.587 6.068 9.515 o
-5 7 0 0.064 10.740 3.774 50.825 o
-5 7 1 0.188 -3.917 3.141 81.647 o
-5 7 2 38.082 31.721 3.815 25.785 o
-5 7 3 22.771 28.577 7.520 11.893 o
-5 7 4 255.925 236.952 8.345 4.336 o
-5 7 5 13.867 15.044 3.794 38.430 o
-5 7 6 47.961 44.821 4.423 19.488 o
-5 7 7 24.606 24.646 4.942 22.523 o
-5 7 8 1.421 6.898 4.820 32.739 o
-5 7 9 2.744 1.287 4.275 41.907 o
-5 7 10 4.452 1.706 3.332 63.518 o
-5 7 11 6.647 9.720 3.885 43.353 o
-5 7 12 41.457 34.356 6.337 13.852 o
-5 7 13 45.707 45.767 7.847 9.759 o
-5 7 14 0.208 1.457 4.854 33.975 o
-5 7 15 9.663 7.073 6.554 17.211 o
-5 7 16 0.114 1.669 6.461 19.279 o
-5 7 17 53.333 53.430 17.448 2.460 o
-4 0 -2 394.023 404.722 3.317 4.094 o
-4 0 0 7868.980 7975.290 74.014 0.087 o
-4 0 2 260.734 260.212 2.426 6.316 o
-4 0 4 1761.090 1772.880 12.671 0.814 o
-4 0 6 13.243 12.576 0.775 120.776 o
-4 0 8 1761.330 1737.930 13.170 0.808 o
-4 0 10 209.831 213.389 2.334 7.750 o
-4 0 12 1133.210 1133.190 9.466 1.298 o
-4 0 14 1101.290 1077.130 9.192 1.350 o
-4 0 16 188.194 175.309 2.709 8.648 o
-4 0 18 19.239 23.589 1.142 73.582 o
-4 0 20 605.892 603.036 6.036 2.524 o
-4 0 22 5.099 5.060 0.862 258.899 o
-4 0 24 37.777 40.895 1.790 37.831 o
-4 0 26 595.688 589.326 6.670 2.503 o
-4 0 28 117.375 122.021 2.831 12.692 o
-4 0 30 310.980 308.720 4.552 4.867 o
-4 0 32 35.052 45.792 1.886 37.370 o
-4 0 34 25.864 33.010 1.736 49.808 o
-4 0 36 49.215 54.237 2.368 27.480 o
-4 0 38 39.463 32.092 2.180 36.637 o
-4 0 40 0.040 4.918 1.930 179.830 o
-4 0 42 6.657 6.629 1.906 120.012 o
-4 0 44 47.105 43.463 3.373 24.621 o
-4 0 46 238.402 238.187 6.876 5.089 o
-4 0 48 250.025 236.406 8.144 4.461 o
-4 0 50 5.058 14.348 3.770 44.925 o
-4 1 -3 50.326 47.302 0.790 34.092 o
-4 1 -2 1552.030 1583.570 7.404 1.021 o
-4 1 -1 758.991 770.900 4.054 2.157 o
-4 1 0 84.394 76.950 0.892 20.649 o
-4 1 1 95.682 103.914 0.973 17.187 o
-4 1 2 366.291 367.101 2.146 4.581 o
-4 1 3 1939.040 1936.490 9.230 0.808 o
-4 1 4 349.728 355.360 2.237 4.759 o
-4 1 5 2943.630 3028.840 14.196 0.501 o
-4 1 6 926.586 948.366 5.143 1.737 o
-4 1 7 146.321 148.632 1.278 11.462 o
-4 1 8 93.751 102.768 1.020 17.442 o
-4 1 9 968.675 969.404 5.057 1.680 o
-4 1 10 2500.320 2504.100 12.369 0.604 o
-4 1 11 0.010 1.856 0.405 1772.270 o
-4 1 12 889.639 868.954 5.268 1.826 o
-4 1 13 77.153 77.569 1.100 21.616 o
-4 1 14 3.374 5.206 0.470 387.569 o
-4 1 15 155.907 157.219 1.605 10.664 o
-4 1 16 259.461 257.378 2.210 6.408 o
-4 1 17 1.749 2.535 0.470 696.080 o
-4 1 18 153.279 150.723 1.746 10.860 o
-4 1 19 177.804 177.591 1.942 9.289 o
-4 1 20 48.545 53.766 1.218 32.307 o
-4 1 21 811.992 814.307 5.822 1.944 o
-4 1 22 707.991 712.508 5.344 2.235 o
-4 1 23 422.664 407.749 3.526 3.881 o
-4 1 24 90.816 84.957 1.683 18.191 o
-4 1 25 36.372 37.013 1.189 43.609 o
-4 1 26 15.867 17.394 0.922 94.950 o
-4 1 27 637.856 634.752 5.218 2.478 o
-4 1 28 198.334 196.154 2.435 8.207 o
-4 1 29 1257.900 1245.980 9.030 1.203 o
-4 1 30 274.439 281.340 3.284 5.755 o
-4 1 31 394.579 391.622 4.111 4.013 o
-4 1 32 483.702 458.578 4.665 3.303 o
-4 1 33 41.753 42.489 1.784 35.397 o
-4 1 34 59.261 62.668 2.072 24.826 o
-4 1 35 50.660 53.053 1.842 29.423 o
-4 1 36 52.610 54.417 2.031 27.849 o
-4 1 37 8.606 13.466 1.203 129.755 o
-4 1 38 63.808 69.723 2.119 22.914 o
-4 1 39 0.103 1.602 1.079 559.784 o
-4 1 40 63.613 59.139 2.205 23.821 o
-4 1 41 27.758 31.121 1.967 46.512 o
-4 1 42 1.813 3.802 1.282 288.788 o
-4 1 43 65.239 72.895 2.673 20.798 o
-4 1 44 1.249 3.033 1.518 255.813 o
-4 1 45 31.923 29.942 2.115 42.330 o
-4 1 46 29.029 39.152 2.243 40.044 o
-4 1 47 174.319 182.771 5.505 7.141 o
-4 1 48 205.976 214.046 5.948 6.075 o
-4 1 49 54.600 60.378 5.545 14.149 o
-4 1 50 63.886 66.286 5.977 12.263 o
-4 1 51 5.491 10.590 4.297 37.113 o
-4 2 -3 407.735 389.301 2.517 4.153 o
-4 2 -2 163.099 155.057 1.412 10.480 o
-4 2 -1 8.697 7.581 0.427 198.186 o
-4 2 0 540.223 531.723 3.069 3.090 o
-4 2 1 42.580 46.041 0.753 38.422 o
-4 2 2 0.953 3.792 0.407 767.043 o
-4 2 3 939.553 912.454 5.071 1.745 o
-4 2 4 2001.880 1980.490 9.662 0.780 o
-4 2 5 1062.110 1052.150 5.596 1.527 o
-4 2 6 1122.930 1087.000 5.671 1.457 o
-4 2 7 2296.490 2255.000 10.825 0.675 o
-4 2 8 2853.550 2854.990 13.630 0.525 o
-4 2 9 2099.390 2084.210 10.819 0.730 o
-4 2 10 42.777 41.602 0.802 39.461 o
-4 2 11 1.358 0.988 0.392 1105.800 o
-4 2 12 315.104 307.190 2.195 5.343 o
-4 2 13 677.322 673.602 4.335 2.404 o
-4 2 14 181.327 188.018 1.950 9.003 o
-4 2 15 364.369 346.041 2.855 4.590 o
-4 2 16 651.324 640.606 4.582 2.487 o
-4 2 17 804.568 793.057 5.597 1.984 o
-4 2 18 147.356 141.956 1.857 11.287 o
-4 2 19 99.368 98.075 1.673 16.456 o
-4 2 20 366.986 345.388 3.649 4.442 o
-4 2 21 149.979 151.808 2.074 10.803 o
-4 2 22 610.729 605.856 5.253 2.579 o
-4 2 23 155.736 153.931 2.270 10.389 o
-4 2 24 80.055 81.036 1.644 20.043 o
-4 2 25 395.941 390.018 4.029 4.023 o
-4 2 26 55.798 56.362 1.655 27.928 o
-4 2 27 183.086 173.823 2.527 8.913 o
-4 2 28 356.934 342.417 3.720 4.519 o
-4 2 29 13.577 15.026 0.956 107.876 o
-4 2 30 391.113 392.753 4.399 3.983 o
-4 2 31 410.907 406.514 5.055 3.716 o
-4 2 32 423.929 414.637 4.531 3.711 o
-4 2 33 145.119 142.876 2.601 10.870 o
-4 2 34 227.406 228.200 3.786 6.682 o
-4 2 35 465.140 465.621 5.837 3.204 o
-4 2 36 90.605 94.435 2.891 15.739 o
-4 2 37 179.755 175.778 3.700 8.313 o
-4 2 38 150.846 154.174 3.655 9.566 o
-4 2 39 56.790 61.825 3.485 20.469 o
-4 2 40 20.798 23.638 1.818 59.986 o
-4 2 41 6.501 6.500 1.589 145.376 o
-4 2 42 181.954 182.519 4.682 7.541 o
-4 2 43 81.691 99.460 3.658 14.868 o
-4 2 44 49.465 54.220 2.767 25.633 o
-4 2 45 222.674 218.334 4.800 6.383 o
-4 2 46 57.275 62.406 4.335 17.437 o
-4 2 47 29.650 41.909 5.327 18.333 o
-4 2 48 11.855 10.835 3.966 38.351 o
-4 2 49 158.623 132.956 13.444 3.226 o
-4 3 -3 160.433 168.936 1.772 10.154 o
-4 3 -2 17.716 20.434 0.781 86.683 o
-4 3 -1 32.329 38.243 1.030 47.233 o
-4 3 0 792.762 767.769 5.183 2.045 o
-4 3 1 89.103 90.586 1.219 18.610 o
-4 3 2 0.146 0.387 0.424 2835.120 o
-4 3 3 53.996 56.816 1.034 30.179 o
-4 3 4 19.877 19.698 0.689 82.914 o
-4 3 5 318.132 336.675 2.536 5.102 o
-4 3 6 648.790 650.512 4.458 2.489 o
-4 3 7 336.781 326.804 2.835 4.919 o
-4 3 8 141.967 146.557 1.718 11.523 o
-4 3 9 563.497 561.553 3.876 2.896 o
-4 3 10 15.273 20.174 0.782 94.836 o
-4 3 11 0.307 0.958 0.496 1648.750 o
-4 3 12 429.294 425.889 3.670 3.773 o
-4 3 13 41.495 43.532 1.107 38.556 o
-4 3 14 491.412 498.286 3.997 3.265 o
-4 3 15 1189.540 1150.060 8.211 1.302 o
-4 3 16 341.295 348.107 3.215 4.717 o
-4 3 17 345.272 335.587 3.260 4.728 o
-4 3 18 394.601 386.207 3.583 4.113 o
-4 3 19 393.249 376.294 3.776 4.125 o
-4 3 20 303.719 297.623 3.180 5.336 o
-4 3 21 45.192 49.534 1.484 33.636 o
-4 3 22 5.007 5.922 0.829 254.808 o
-4 3 23 79.317 83.540 1.992 19.360 o
-4 3 24 0.722 1.338 0.786 769.107 o
-4 3 25 161.937 160.323 2.535 9.856 o
-4 3 26 13.438 15.197 1.039 105.776 o
-4 3 27 0.766 2.077 0.953 550.569 o
-4 3 28 21.694 21.810 1.305 68.099 o
-4 3 29 0.973 1.597 0.882 608.170 o
-4 3 30 73.933 77.264 2.202 20.221 o
-4 3 31 426.066 405.214 4.922 3.662 o
-4 3 32 22.020 29.323 1.746 55.797 o
-4 3 33 155.974 151.813 3.108 9.852 o
-4 3 34 92.993 91.578 2.795 15.814 o
-4 3 35 123.048 132.269 3.203 11.664 o
-4 3 36 339.550 321.826 4.729 4.523 o
-4 3 37 39.335 44.531 2.476 31.899 o
-4 3 38 0.021 1.507 1.357 388.675 o
-4 3 39 52.011 54.465 2.906 24.378 o
-4 3 40 61.315 70.925 2.900 20.945 o
-4 3 41 8.290 14.230 1.950 94.006 o
-4 3 42 48.170 46.207 2.830 26.737 o
-4 3 43 34.056 34.339 4.876 20.360 o
-4 3 44 165.723 149.102 7.907 5.884 o
-4 3 45 202.285 175.461 17.885 1.973 o
-4 3 46 0.000 24.949 13.570 4.310 o
-4 3 47 0.322 -3.512 7.144 15.848 o
-4 4 -3 0.414 1.682 0.571 1127.390 o
-4 4 -2 61.379 64.385 1.492 25.722 o
-4 4 -1 30.831 33.451 1.061 50.638 o
-4 4 0 2.085 5.126 0.643 434.025 o
-4 4 1 3.816 4.381 0.690 344.184 o
-4 4 2 197.011 200.978 2.262 8.246 o
-4 4 3 141.553 140.812 1.871 11.602 o
-4 4 4 17.603 19.321 0.900 86.764 o
-4 4 5 0.299 0.847 0.555 1517.030 o
-4 4 6 39.535 44.052 1.127 39.473 o
-4 4 7 1.328 2.260 0.503 792.829 o
-4 4 8 0.027 -0.039 0.542 2683.180 o
-4 4 9 156.887 150.060 2.030 10.562 o
-4 4 10 134.469 134.066 1.952 12.116 o
-4 4 11 279.837 266.042 2.907 5.882 o
-4 4 12 5.101 8.954 0.745 228.235 o
-4 4 13 16.727 17.818 0.870 92.340 o
-4 4 14 1.095 1.221 0.545 976.275 o
-4 4 15 21.045 22.400 1.059 72.301 o
-4 4 16 82.881 89.607 1.824 18.722 o
-4 4 17 160.257 148.220 2.089 10.425 o
-4 4 18 72.261 76.164 1.731 21.595 o
-4 4 19 20.458 24.814 1.137 70.015 o
-4 4 20 24.934 33.128 1.294 55.290 o
-4 4 21 525.049 511.225 5.099 2.992 o
-4 4 22 93.822 95.774 2.116 16.598 o
-4 4 23 278.318 264.669 3.816 5.659 o
-4 4 24 201.064 199.726 3.290 7.714 o
-4 4 25 10.245 13.582 1.267 116.855 o
-4 4 26 514.712 507.322 6.234 2.896 o
-4 4 27 36.096 41.746 1.970 37.336 o
-4 4 28 228.359 230.611 3.991 6.559 o
-4 4 29 331.150 307.635 4.607 4.680 o
-4 4 30 347.737 331.846 4.899 4.382 o
-4 4 31 1.048 4.263 1.283 306.763 o
-4 4 32 190.862 192.824 4.105 7.588 o
-4 4 33 19.691 22.963 1.972 59.413 o
-4 4 34 42.339 45.865 2.499 30.392 o
-4 4 35 42.984 50.640 2.711 28.215 o
-4 4 36 1.969 3.741 1.611 213.489 o
-4 4 37 34.807 34.456 2.439 36.461 o
-4 4 38 39.372 39.559 2.627 31.898 o
-4 4 39 31.023 34.614 2.992 33.664 o
-4 4 40 1.536 1.102 2.608 108.677 o
-4 4 41 52.275 49.066 6.354 12.582 o
-4 4 42 0.686 8.344 7.333 14.657 o
-4 4 43 6.266 -8.176 7.670 13.331 o
-4 4 44 4.927 -3.709 10.704 6.979 o
-4 5 -3 59.635 64.332 1.672 25.710 o
-4 5 -2 6.910 8.987 0.843 189.410 o
-4 5 -1 168.933 167.283 2.232 9.641 o
-4 5 0 0.696 2.610 0.672 751.945 o
-4 5 1 62.434 65.257 1.583 25.126 o
-4 5 2 85.080 91.703 1.904 18.170 o
-4 5 3 20.367 21.430 1.118 73.853 o
-4 5 4 17.216 18.180 1.031 87.204 o
-4 5 5 170.470 161.285 2.145 9.738 o
-4 5 6 39.786 42.957 1.114 39.705 o
-4 5 7 0.815 3.590 0.640 661.235 o
-4 5 8 67.876 69.663 1.547 23.467 o
-4 5 9 45.589 46.394 1.561 33.822 o
-4 5 10 67.728 66.387 1.518 23.915 o
-4 5 11 84.333 90.567 1.859 18.409 o
-4 5 12 3.025 2.975 0.855 378.193 o
-4 5 13 118.064 117.379 2.494 13.168 o
-4 5 14 11.463 12.338 1.001 124.330 o
-4 5 15 2.142 2.038 0.986 413.447 o
-4 5 16 118.958 115.806 2.295 13.368 o
-4 5 17 68.649 70.491 2.098 21.954 o
-4 5 18 88.751 84.998 2.130 17.767 o
-4 5 19 1.051 4.476 0.921 431.858 o
-4 5 20 10.168 13.154 1.256 118.903 o
-4 5 21 5.541 7.917 1.101 193.646 o
-4 5 22 124.296 122.929 2.855 12.224 o
-4 5 23 0.300 3.492 1.244 370.469 o
-4 5 24 10.233 12.743 1.470 110.167 o
-4 5 25 15.857 17.187 1.639 78.397 o
-4 5 26 86.003 90.899 3.104 15.962 o
-4 5 27 10.222 16.672 1.767 90.757 o
-4 5 28 98.454 100.429 3.631 13.571 o
-4 5 29 146.403 152.319 4.283 9.207 o
-4 5 30 364.887 334.259 5.927 4.015 o
-4 5 31 1.949 8.652 1.712 165.584 o
-4 5 32 76.768 80.386 3.826 15.816 o
-4 5 33 86.294 85.976 4.105 14.141 o
-4 5 34 2.959 4.033 2.481 105.058 o
-4 5 35 126.226 125.852 7.912 6.653 o
-4 5 36 16.718 26.929 4.863 24.489 o
-4 5 37 0.383 12.643 8.176 11.755 o
-4 5 38 124.917 125.158 17.532 2.214 o
-4 6 -3 263.665 250.932 3.683 5.983 o
-4 6 -2 12.738 15.302 1.204 103.512 o
-4 6 -1 112.804 113.515 2.473 13.693 o
-4 6 0 93.632 94.705 2.287 16.420 o
-4 6 1 132.946 127.159 2.582 11.886 o
-4 6 2 1.862 5.631 1.031 320.702 o
-4 6 3 66.560 70.522 2.138 22.244 o
-4 6 4 21.123 24.585 1.349 66.027 o
-4 6 5 7.626 8.704 1.251 152.584 o
-4 6 6 2.373 4.702 1.147 290.062 o
-4 6 7 45.887 48.410 2.028 31.118 o
-4 6 8 42.658 45.638 1.914 33.556 o
-4 6 9 54.305 61.576 2.183 25.816 o
-4 6 10 24.653 26.256 1.695 55.156 o
-4 6 11 6.715 8.167 1.261 163.091 o
-4 6 12 5.290 8.390 1.373 166.984 o
-4 6 13 32.385 35.773 2.059 40.584 o
-4 6 14 5.062 8.129 1.427 165.723 o
-4 6 15 41.592 48.276 2.540 29.994 o
-4 6 16 7.706 7.924 1.381 145.832 o
-4 6 17 234.491 225.145 4.957 6.081 o
-4 6 18 20.905 23.933 1.902 58.297 o
-4 6 19 7.001 5.717 1.505 151.516 o
-4 6 20 7.987 13.081 1.669 110.554 o
-4 6 21 0.881 2.206 1.579 260.206 o
-4 6 22 0.018 4.854 2.002 169.874 o
-4 6 23 99.004 98.124 4.137 12.772 o
-4 6 24 97.496 115.277 4.987 11.037 o
-4 6 25 122.673 116.787 4.585 10.431 o
-4 6 26 41.850 40.267 3.128 27.773 o
-4 6 27 112.328 114.346 5.312 9.971 o
-4 6 28 9.410 14.982 4.684 29.762 o
-4 6 29 24.163 25.215 6.131 16.509 o
-4 6 30 2.462 3.399 4.326 40.485 o
-4 6 31 8.216 1.084 4.731 32.260 o
-4 6 32 26.132 8.766 8.682 9.544 o
-4 7 -3 482.621 442.969 7.456 2.932 o
-4 7 -2 8.177 7.831 2.523 79.851 o
-4 7 -1 96.449 92.180 5.253 11.223 o
-4 7 0 0.598 3.815 2.483 116.637 o
-4 7 1 206.198 188.880 5.683 6.410 o
-4 7 2 18.398 22.119 2.082 59.810 o
-4 7 3 46.200 49.652 4.506 19.055 o
-4 7 4 49.193 46.914 3.247 24.356 o
-4 7 5 11.639 7.770 2.161 85.061 o
-4 7 6 0.397 -0.415 2.215 161.124 o
-4 7 7 61.352 62.139 4.504 16.470 o
-4 7 8 19.327 18.686 2.877 46.987 o
-4 7 9 44.317 46.094 3.561 24.008 o
-4 7 10 73.688 72.742 4.474 14.881 o
-4 7 11 97.473 100.281 5.814 10.130 o
-4 7 12 0.488 0.872 2.406 133.303 o
-4 7 13 0.269 3.856 2.852 91.896 o
-4 7 14 105.208 94.848 6.471 9.040 o
-4 7 15 37.804 38.317 4.382 21.890 o
-4 7 16 2.906 4.888 3.526 57.457 o
-4 7 17 12.966 13.419 7.544 12.851 o
-4 7 18 76.761 58.487 13.739 3.652 o
-3 0 -1 2227.010 2278.690 14.750 0.632 o
-3 0 1 111.187 113.573 1.322 14.918 o
-3 0 3 728.669 774.800 5.969 2.099 o
-3 0 5 1719.910 1751.980 12.650 0.828 o
-3 0 7 12.231 13.048 0.658 128.628 o
-3 0 9 2830.850 2804.120 20.436 0.460 o
-3 0 11 3338.980 3246.970 24.292 0.374 o
-3 0 13 29.956 35.368 1.051 50.618 o
-3 0 15 160.900 172.013 2.183 9.875 o
-3 0 17 7618.400 7503.450 50.843 0.129 o
-3 0 19 1104.560 1099.240 8.742 1.358 o
-3 0 21 376.601 392.510 4.361 4.082 o
-3 0 23 234.691 224.157 3.634 6.653 o
-3 0 25 431.235 419.216 5.639 3.483 o
-3 0 27 94.110 98.916 2.459 15.897 o
-3 0 29 0.032 0.589 0.940 822.751 o
-3 0 31 88.859 94.650 4.254 13.348 o
-3 0 33 4.570 7.658 1.510 165.134 o
-3 0 35 108.358 107.768 3.302 13.138 o
-3 0 37 20.180 26.070 1.870 58.347 o
-3 0 39 5.031 13.512 1.975 106.798 o
-3 0 41 14.812 16.360 2.011 72.122 o
-3 0 43 337.276 345.143 7.630 3.718 o
-3 0 45 6.159 13.872 2.603 74.553 o
-3 0 47 0.348 4.080 2.291 135.210 o
-3 0 49 0.108 -1.303 2.751 106.647 o
-3 0 51 32.094 36.805 8.461 9.274 o
-3 0 53 17.524 41.048 13.570 4.134 o
-3 1 -2 722.850 737.106 3.654 2.276 o
-3 1 -1 321.570 315.083 1.869 5.276 o
-3 1 0 68.709 69.327 0.752 24.622 o
-3 1 1 4211.620 4297.020 19.473 0.336 o
-3 1 2 596.244 602.430 3.154 2.780 o
-3 1 3 2926.910 2955.130 13.412 0.514 o
-3 1 4 657.081 677.142 3.577 2.491 o
-3 1 5 326.628 324.244 2.078 5.147 o
-3 1 6 2032.490 2037.560 10.631 0.752 o
-3 1 7 535.149 544.825 3.118 3.081 o
-3 1 8 49.991 46.245 0.750 34.575 o
-3 1 9 8.768 12.251 0.488 165.482 o
-3 1 10 35.749 31.474 0.770 48.523 o
-3 1 11 103.308 102.511 1.197 16.271 o
-3 1 12 138.950 139.750 1.343 12.065 o
-3 1 13 36.252 41.385 0.788 43.955 o
-3 1 14 2.808 3.871 0.410 490.489 o
-3 1 15 3.461 5.718 0.449 372.063 o
-3 1 16 2378.120 2411.020 12.053 0.633 o
-3 1 17 1.813 2.648 0.408 706.013 o
-3 1 18 297.869 307.363 2.303 5.522 o
-3 1 19 21.885 24.543 0.714 72.388 o
-3 1 20 805.481 806.280 5.182 1.994 o
-3 1 21 150.662 157.086 1.656 10.879 o
-3 1 22 0.000 1.121 0.450 2146.420 o
-3 1 23 63.659 65.156 1.134 25.808 o
-3 1 24 25.462 25.019 0.864 64.180 o
-3 1 25 40.359 44.493 1.237 38.373 o
-3 1 26 4.152 4.663 0.768 309.597 o
-3 1 27 52.407 54.730 1.640 29.310 o
-3 1 28 206.095 204.618 2.753 7.781 o
-3 1 29 27.237 29.499 1.343 54.240 o
-3 1 30 26.979 27.842 1.409 54.823 o
-3 1 31 103.657 106.074 2.247 14.982 o
-3 1 32 93.973 99.814 2.507 15.792 o
-3 1 33 40.402 39.658 1.695 37.316 o
-3 1 34 80.010 87.977 2.446 18.094 o
-3 1 35 365.776 375.692 4.923 4.098 o
-3 1 36 100.207 101.556 2.727 14.817 o
-3 1 37 16.169 19.651 1.455 79.061 o
-3 1 38 1.911 2.265 1.184 344.318 o
-3 1 39 86.704 89.199 2.739 16.677 o
-3 1 40 44.286 48.903 2.094 31.299 o
-3 1 41 0.085 2.625 1.135 469.542 o
-3 1 42 3.563 5.592 1.274 224.419 o
-3 1 43 53.114 56.090 2.228 26.695 o
-3 1 44 142.962 139.691 3.526 10.252 o
-3 1 45 151.252 149.325 4.033 9.317 o
-3 1 46 17.563 22.814 2.017 61.717 o
-3 1 47 14.201 14.932 1.912 77.666 o
-3 1 48 26.105 32.000 2.551 41.175 o
-3 1 49 165.809 160.894 6.213 7.005 o
-3 1 50 39.531 35.375 4.367 21.921 o
-3 1 51 0.136 -1.864 4.056 49.131 o
-3 1 52 13.090 -10.789 10.452 7.151 o
-3 2 -2 22.016 25.314 0.631 72.061 o
-3 2 -1 1196.350 1232.920 6.171 1.332 o
-3 2 0 982.984 996.521 5.119 1.648 o
-3 2 1 545.675 541.927 2.997 3.057 o
-3 2 2 4333.680 4324.510 19.571 0.330 o
-3 2 3 1869.750 1853.980 8.866 0.843 o
-3 2 4 100.699 97.630 0.941 16.997 o
-3 2 5 53.401 62.412 0.742 29.988 o
-3 2 6 679.213 662.005 3.697 2.450 o
-3 2 7 0.216 0.729 0.329 2795.940 o
-3 2 8 23.602 25.113 0.570 69.639 o
-3 2 9 1434.360 1402.000 7.220 1.118 o
-3 2 10 467.511 466.849 2.938 3.548 o
-3 2 11 308.160 317.259 2.339 5.341 o
-3 2 12 546.337 544.299 3.473 3.015 o
-3 2 13 225.176 235.570 1.803 7.324 o
-3 2 14 358.935 353.890 2.588 4.641 o
-3 2 15 65.849 69.349 1.000 24.968 o
-3 2 16 30.961 28.949 0.880 54.062 o
-3 2 17 73.190 78.974 1.213 22.062 o
-3 2 18 750.615 737.021 5.075 2.149 o
-3 2 19 115.892 114.496 1.535 14.331 o
-3 2 20 888.043 881.954 5.998 1.787 o
-3 2 21 692.644 699.988 5.271 2.282 o
-3 2 22 173.995 172.316 2.086 9.445 o
-3 2 23 1436.280 1383.630 8.900 1.081 o
-3 2 24 348.180 355.210 3.333 4.608 o
-3 2 25 369.015 358.303 3.535 4.398 o
-3 2 26 62.883 66.595 1.693 24.585 o
-3 2 27 100.927 105.202 2.029 15.535 o
-3 2 28 139.304 146.897 2.467 11.149 o
-3 2 29 4.498 5.487 0.940 257.400 o
-3 2 30 91.080 98.504 2.233 16.571 o
-3 2 31 7.003 7.155 1.041 184.484 o
-3 2 32 0.214 0.412 1.172 538.820 o
-3 2 33 676.208 649.610 6.261 2.293 o
-3 2 34 42.358 43.245 1.800 34.841 o
-3 2 35 55.059 59.880 2.052 26.305 o
-3 2 36 330.120 328.512 4.441 4.641 o
-3 2 37 206.908 211.559 3.838 7.195 o
-3 2 38 0.552 3.536 1.162 390.459 o
-3 2 39 69.378 69.865 2.581 20.620 o
-3 2 40 56.502 65.808 2.798 22.633 o
-3 2 41 1.600 5.004 1.331 265.283 o
-3 2 42 5.486 10.328 1.786 124.293 o
-3 2 43 143.607 151.629 5.171 8.493 o
-3 2 44 99.266 102.525 3.571 13.538 o
-3 2 45 55.727 57.224 2.823 23.584 o
-3 2 46 143.799 139.442 4.380 9.420 o
-3 2 47 10.493 14.619 2.710 62.763 o
-3 2 48 2.107 2.004 3.578 58.848 o
-3 2 49 13.835 23.076 8.034 11.181 o
-3 2 50 91.207 78.133 29.121 0.912 o
-3 2 51 0.739 4.130 9.103 9.678 o
-3 3 -2 105.184 102.391 1.078 16.174 o
-3 3 -1 133.544 129.107 1.285 12.730 o
-3 3 0 14.290 26.382 0.607 90.388 o
-3 3 1 2.548 3.314 0.382 554.599 o
-3 3 2 420.070 441.840 2.841 3.877 o
-3 3 3 305.206 294.327 2.055 5.553 o
-3 3 4 3.752 5.087 0.448 373.466 o
-3 3 5 517.569 519.852 3.516 3.163 o
-3 3 6 5.411 4.831 0.476 302.968 o
-3 3 7 0.978 0.505 0.365 1564.310 o
-3 3 8 313.138 292.594 2.528 5.391 o
-3 3 9 266.823 279.223 2.394 6.091 o
-3 3 10 11.034 14.579 0.627 132.292 o
-3 3 11 241.025 234.487 2.254 6.910 o
-3 3 12 68.353 75.600 1.196 23.389 o
-3 3 13 127.934 125.045 1.565 13.058 o
-3 3 14 19.584 25.932 0.969 72.864 o
-3 3 15 331.310 373.435 3.195 4.697 o
-3 3 16 178.152 173.884 2.037 9.299 o
-3 3 17 3290.120 3239.170 19.976 0.414 o
-3 3 18 3464.180 3374.910 20.478 0.394 o
-3 3 19 793.818 781.534 5.797 1.998 o
-3 3 20 7.631 10.868 0.755 174.012 o
-3 3 21 426.634 422.802 4.213 3.722 o
-3 3 22 0.056 1.205 0.606 1414.390 o
-3 3 23 429.479 415.638 3.947 3.763 o
-3 3 24 727.722 721.971 5.687 2.166 o
-3 3 25 814.912 799.911 6.294 1.924 o
-3 3 26 36.114 38.668 1.275 42.709 o
-3 3 27 71.944 81.742 1.657 21.299 o
-3 3 28 0.012 2.203 0.687 987.244 o
-3 3 29 8.273 7.584 0.892 177.319 o
-3 3 30 53.416 58.068 1.686 28.296 o
-3 3 31 134.553 135.182 2.350 11.779 o
-3 3 32 0.994 2.391 0.981 492.006 o
-3 3 33 1.455 6.322 1.112 302.224 o
-3 3 34 1.044 1.775 1.085 455.131 o
-3 3 35 0.449 3.437 1.159 400.892 o
-3 3 36 147.927 164.198 3.693 9.462 o
-3 3 37 188.235 175.076 3.692 8.106 o
-3 3 38 64.572 69.787 2.810 20.770 o
-3 3 39 114.187 122.013 3.878 11.598 o
-3 3 40 15.775 16.547 1.877 73.371 o
-3 3 41 32.653 34.767 2.458 37.348 o
-3 3 42 61.523 59.836 2.949 21.720 o
-3 3 43 134.538 134.822 5.010 9.176 o
-3 3 44 237.168 225.318 7.405 4.930 o
-3 3 45 136.454 137.600 8.583 5.876 o
-3 3 46 70.221 66.033 7.549 9.076 o
-3 3 47 18.543 26.822 6.470 15.630 o
-3 3 48 60.502 63.713 13.907 3.645 o
-3 4 -2 0.389 1.102 0.462 1596.700 o
-3 4 -1 563.672 543.377 3.816 2.930 o
-3 4 0 749.435 721.297 4.639 2.190 o
-3 4 1 42.204 46.946 0.977 37.686 o
-3 4 2 143.314 139.923 1.630 11.674 o
-3 4 3 163.970 160.338 1.701 10.216 o
-3 4 4 50.446 55.768 1.191 31.255 o
-3 4 5 422.909 404.176 3.260 3.924 o
-3 4 6 302.137 299.252 2.586 5.468 o
-3 4 7 14.494 16.849 0.685 106.094 o
-3 4 8 77.456 79.683 1.270 21.148 o
-3 4 9 18.534 22.633 0.851 80.528 o
-3 4 10 29.685 30.327 0.897 54.627 o
-3 4 11 450.816 450.482 3.815 3.578 o
-3 4 12 11.790 13.967 0.812 124.046 o
-3 4 13 93.979 94.434 1.593 17.343 o
-3 4 14 1.003 1.667 0.651 812.432 o
-3 4 15 5.233 4.875 0.760 272.174 o
-3 4 16 2.698 4.608 0.688 397.753 o
-3 4 17 33.652 34.707 1.208 46.530 o
-3 4 18 5.167 6.732 0.740 251.913 o
-3 4 19 174.724 170.344 2.448 9.276 o
-3 4 20 8.457 9.034 0.829 170.775 o
-3 4 21 1.813 2.322 0.811 510.566 o
-3 4 22 577.249 566.564 6.043 2.644 o
-3 4 23 44.684 47.133 1.627 33.764 o
-3 4 24 157.105 162.861 2.567 9.972 o
-3 4 25 19.964 24.414 1.357 68.067 o
-3 4 26 578.113 553.869 5.687 2.696 o
-3 4 27 455.664 424.675 6.135 3.280 o
-3 4 28 0.138 1.226 1.141 527.052 o
-3 4 29 149.000 148.860 3.553 9.815 o
-3 4 30 0.510 2.157 1.142 449.895 o
-3 4 31 6.759 8.381 1.311 157.568 o
-3 4 32 1.227 1.241 1.236 384.969 o
-3 4 33 20.107 20.850 1.750 64.253 o
-3 4 34 1.730 3.080 1.388 274.740 o
-3 4 35 2.905 4.749 1.431 219.004 o
-3 4 36 39.783 38.480 2.385 33.548 o
-3 4 37 37.342 40.158 2.800 31.403 o
-3 4 38 6.929 11.589 1.940 104.633 o
-3 4 39 15.496 14.840 2.116 69.578 o
-3 4 40 2.171 5.173 2.214 126.834 o
-3 4 41 0.038 -1.502 4.280 44.208 o
-3 4 42 44.316 45.624 6.463 12.909 o
-3 4 43 3.417 13.210 6.324 18.792 o
-3 4 44 3.405 1.264 10.620 7.106 o
-3 5 -2 150.595 145.105 1.821 11.075 o
-3 5 -1 34.222 38.320 1.107 45.203 o
-3 5 0 97.479 96.988 1.687 16.699 o
-3 5 1 3.525 5.950 0.655 329.201 o
-3 5 2 7.497 8.654 0.703 193.281 o
-3 5 3 29.743 37.499 1.106 49.430 o
-3 5 4 4.692 7.413 0.688 261.364 o
-3 5 5 305.103 291.129 2.767 5.445 o
-3 5 6 235.118 223.065 2.641 7.014 o
-3 5 7 25.547 28.424 1.104 59.333 o
-3 5 8 0.891 2.308 0.629 782.340 o
-3 5 9 224.110 211.492 2.576 7.372 o
-3 5 10 65.720 66.778 1.646 24.032 o
-3 5 11 8.159 11.218 0.942 156.013 o
-3 5 12 124.981 126.161 2.201 12.720 o
-3 5 13 9.486 13.079 1.016 134.062 o
-3 5 14 59.123 64.107 1.764 25.612 o
-3 5 15 179.050 184.105 2.681 8.802 o
-3 5 16 50.759 53.585 1.518 30.502 o
-3 5 17 28.901 33.268 1.510 49.032 o
-3 5 18 75.228 80.516 2.255 19.659 o
-3 5 19 37.736 40.231 1.706 38.569 o
-3 5 20 14.524 20.831 1.346 84.287 o
-3 5 21 66.561 68.956 2.114 22.457 o
-3 5 22 42.316 44.715 1.847 34.273 o
-3 5 23 101.611 109.422 3.453 13.319 o
-3 5 24 0.880 3.899 1.231 337.478 o
-3 5 25 65.822 68.994 2.614 21.200 o
-3 5 26 155.275 156.292 3.785 9.272 o
-3 5 27 2.913 3.459 1.348 247.884 o
-3 5 28 2.773 6.050 1.546 192.851 o
-3 5 29 6.728 4.843 1.532 155.545 o
-3 5 30 33.783 34.946 2.294 38.051 o
-3 5 31 22.647 32.806 2.318 46.067 o
-3 5 32 96.154 101.527 4.243 12.666 o
-3 5 33 0.036 2.487 2.052 175.737 o
-3 5 34 11.791 14.631 2.117 77.491 o
-3 5 35 173.267 191.000 8.923 4.949 o
-3 5 36 15.510 18.422 3.536 40.044 o
-3 5 37 0.000 5.436 5.136 29.769 o
-3 5 38 2.801 4.214 8.176 11.852 o
-3 6 -2 211.020 207.505 3.298 7.405 o
-3 6 -1 32.297 36.474 1.494 44.914 o
-3 6 0 1.482 4.536 1.017 366.999 o
-3 6 1 103.240 100.354 2.131 15.419 o
-3 6 2 12.700 18.220 1.339 94.064 o
-3 6 3 19.070 23.128 1.504 68.408 o
-3 6 4 73.509 75.971 1.997 20.845 o
-3 6 5 38.617 40.940 1.502 39.066 o
-3 6 6 46.999 50.771 1.657 31.911 o
-3 6 7 0.119 3.251 0.879 614.783 o
-3 6 8 10.130 11.205 1.144 130.088 o
-3 6 9 73.511 76.622 2.337 20.032 o
-3 6 10 15.070 18.091 1.247 89.071 o
-3 6 11 6.693 7.869 1.082 180.284 o
-3 6 12 31.366 36.886 1.836 42.753 o
-3 6 13 0.559 3.609 1.079 425.652 o
-3 6 14 57.463 60.999 2.424 24.263 o
-3 6 15 38.575 37.349 1.920 37.521 o
-3 6 16 6.246 8.086 1.375 158.628 o
-3 6 17 0.141 6.462 1.325 288.258 o
-3 6 18 7.664 13.040 1.632 114.110 o
-3 6 19 134.031 134.858 3.465 10.796 o
-3 6 20 235.397 233.393 4.323 6.284 o
-3 6 21 16.394 21.987 1.820 68.218 o
-3 6 22 25.274 27.306 2.095 48.920 o
-3 6 23 0.170 1.588 1.444 339.468 o
-3 6 24 13.939 15.625 1.947 76.476 o
-3 6 25 12.569 17.265 2.184 71.059 o
-3 6 26 64.326 64.934 3.439 19.241 o
-3 6 27 45.160 41.594 3.145 26.545 o
-3 6 28 4.271 8.097 2.371 98.544 o
-3 6 29 11.274 12.013 2.859 59.690 o
-3 6 30 9.171 15.671 3.234 51.365 o
-3 6 31 13.763 12.655 4.930 26.490 o
-3 6 32 10.183 8.551 6.584 16.929 o
-3 7 -2 12.804 16.184 2.249 69.893 o
-3 7 -1 1.567 4.439 1.855 175.152 o
-3 7 0 44.657 44.714 2.876 27.719 o
-3 7 1 8.063 10.213 1.990 100.320 o
-3 7 2 7.035 10.450 2.055 100.545 o
-3 7 3 43.453 44.944 3.008 27.308 o
-3 7 4 67.280 72.600 3.435 18.331 o
-3 7 5 0.087 3.406 1.442 307.210 o
-3 7 6 19.582 25.902 2.620 47.558 o
-3 7 7 10.985 12.393 2.043 84.885 o
-3 7 8 1.312 0.743 1.780 219.247 o
-3 7 9 9.645 12.025 2.478 73.415 o
-3 7 10 57.173 63.886 4.078 18.204 o
-3 7 11 43.112 44.541 3.639 24.048 o
-3 7 12 136.804 130.976 6.021 8.139 o
-3 7 13 4.556 8.348 3.008 68.805 o
-3 7 14 1.578 1.514 3.475 63.282 o
-3 7 15 16.558 18.701 4.888 25.330 o
-3 7 16 1.281 0.789 2.647 107.581 o
-3 7 17 4.357 3.647 3.604 54.300 o
-3 7 18 4.965 2.735 4.220 40.949 o
-3 7 19 3.724 0.884 5.791 23.263 o
-3 7 20 38.747 47.540 10.616 6.128 o
-3 7 21 75.973 73.480 22.631 1.480 o
-2 0 0 7.734 8.980 0.434 201.996 o
-2 0 6 243.178 260.738 2.369 6.610 o
-2 0 8 727.639 761.033 5.870 2.119 o
-2 0 10 1475.910 1577.700 11.819 0.950 o
-2 0 12 600.115 589.951 5.344 2.619 o
-2 0 14 1067.150 1069.520 8.812 1.394 o
-2 0 16 1261.910 1320.150 10.211 1.143 o
-2 0 18 782.210 785.615 6.714 1.957 o
-2 0 20 630.325 624.445 5.737 2.466 o
-2 0 22 286.137 278.879 3.468 5.576 o
-2 0 24 304.526 295.088 3.949 5.154 o
-2 0 26 755.901 746.590 8.416 1.905 o
-2 0 28 155.814 158.610 3.534 9.412 o
-2 0 30 451.040 441.848 6.094 3.270 o
-2 0 32 165.849 149.674 3.489 9.259 o
-2 0 34 8.030 7.676 1.456 138.917 o
-2 0 36 204.769 208.674 4.150 7.108 o
-2 0 38 431.870 393.431 6.612 3.366 o
-2 0 40 536.510 530.989 9.019 2.435 o
-2 0 42 552.337 514.029 9.861 2.308 o
-2 0 44 897.918 825.300 13.921 1.338 o
-2 0 46 45.245 59.984 4.255 19.459 o
-2 0 48 154.435 157.843 7.300 6.415 o
-2 0 50 21.314 33.093 8.003 10.679 o
-2 0 52 101.800 96.012 10.959 4.853 o
-2 1 -1 3187.400 3270.150 14.383 0.466 o
-2 1 0 248.300 272.310 1.583 6.593 o
-2 1 1 2236.460 2262.020 9.848 0.697 o
-2 1 2 6388.130 6527.230 200.419 0.019 o
-2 1 7 1374.950 1411.090 7.591 1.137 o
-2 1 8 2814.950 2860.160 13.892 0.526 o
-2 1 9 31.212 34.441 0.570 52.358 o
-2 1 10 42.109 52.243 0.702 37.104 o
-2 1 11 61.591 72.715 0.821 25.872 o
-2 1 12 545.205 548.094 3.324 3.024 o
-2 1 13 255.922 266.488 1.955 6.446 o
-2 1 14 804.568 811.325 4.572 2.021 o
-2 1 15 233.735 229.678 1.793 7.211 o
-2 1 16 726.268 718.044 4.348 2.254 o
-2 1 17 1783.700 1741.320 9.356 0.876 o
-2 1 18 149.092 142.139 1.484 11.394 o
-2 1 19 59.503 60.044 0.948 28.030 o
-2 1 20 9.151 9.554 0.515 175.338 o
-2 1 21 60.998 66.880 1.249 26.047 o
-2 1 22 1.092 2.027 0.594 801.731 o
-2 1 23 51.285 53.013 1.317 31.078 o
-2 1 24 0.464 -0.215 0.601 1599.930 o
-2 1 25 20.724 20.140 1.036 75.683 o
-2 1 26 162.370 160.425 2.280 9.987 o
-2 1 27 52.046 56.251 1.718 28.903 o
-2 1 28 783.866 784.357 6.955 1.940 o
-2 1 29 787.997 780.768 6.895 1.941 o
-2 1 30 140.466 137.707 2.524 11.272 o
-2 1 31 535.321 518.804 6.058 2.834 o
-2 1 32 1224.380 1193.970 10.621 1.181 o
-2 1 33 31.569 39.203 1.814 41.991 o
-2 1 34 57.281 68.059 2.330 23.836 o
-2 1 35 26.184 28.834 1.854 50.216 o
-2 1 36 0.800 1.735 1.077 481.880 o
-2 1 37 36.871 43.356 1.937 36.717 o
-2 1 38 8.368 8.156 1.277 146.727 o
-2 1 39 79.709 83.335 2.610 18.091 o
-2 1 40 2.202 4.822 1.168 288.741 o
-2 1 41 13.636 20.396 1.590 81.159 o
-2 1 42 24.873 30.784 1.808 51.072 o
-2 1 43 276.979 273.835 4.658 5.355 o
-2 1 44 89.590 102.037 3.063 15.179 o
-2 1 45 203.915 201.340 4.465 7.028 o
-2 1 46 98.552 93.965 3.923 13.299 o
-2 1 47 6.189 11.178 2.071 101.646 o
-2 1 48 4.892 8.073 2.755 78.040 o
-2 1 49 191.427 186.366 6.587 6.116 o
-2 1 50 16.625 16.964 4.450 29.302 o
-2 1 51 91.383 95.759 6.748 9.093 o
-2 1 52 28.255 26.895 7.954 10.620 o
-2 2 -1 88.867 89.517 0.807 19.082 o
-2 2 0 15.656 15.791 0.412 107.517 o
-2 2 1 110.422 113.113 0.939 15.249 o
-2 2 2 3722.930 3680.060 15.841 0.401 o
-2 2 3 635.601 668.680 3.432 2.563 o
-2 2 4 755.949 799.210 4.008 2.139 o
-2 2 5 3342.510 3365.190 14.992 0.445 o
-2 2 6 168.000 152.423 1.163 10.415 o
-2 2 7 224.191 223.853 1.550 7.527 o
-2 2 8 1.582 2.711 0.396 753.219 o
-2 2 9 2893.230 2916.810 14.013 0.514 o
-2 2 10 760.370 757.681 4.090 2.164 o
-2 2 11 2037.940 2010.610 9.338 0.773 o
-2 2 12 4409.730 4306.450 19.762 0.326 o
-2 2 13 0.803 0.770 0.343 1655.770 o
-2 2 14 4509.640 4411.620 20.518 0.316 o
-2 2 15 1963.430 1954.340 9.732 0.792 o
-2 2 16 2.321 2.302 0.408 646.893 o
-2 2 17 1635.350 1605.750 8.730 0.959 o
-2 2 18 238.905 240.730 2.224 6.899 o
-2 2 19 23.251 23.421 0.862 69.374 o
-2 2 20 150.308 155.479 1.814 10.851 o
-2 2 21 146.518 148.780 1.853 11.164 o
-2 2 22 129.136 131.173 1.737 12.669 o
-2 2 23 44.279 53.171 1.254 34.130 o
-2 2 24 109.645 109.178 1.812 14.819 o
-2 2 25 11.832 15.801 0.981 113.561 o
-2 2 26 450.843 441.556 4.263 3.543 o
-2 2 27 55.791 62.210 1.711 26.908 o
-2 2 28 0.175 1.699 0.765 894.304 o
-2 2 29 123.453 117.390 2.429 12.881 o
-2 2 30 0.287 0.597 0.958 736.396 o
-2 2 31 284.463 285.271 3.864 5.449 o
-2 2 32 678.781 656.606 6.740 2.242 o
-2 2 33 805.745 794.207 8.670 1.789 o
-2 2 34 2.674 4.762 1.325 242.869 o
-2 2 35 19.124 18.965 1.631 69.801 o
-2 2 36 33.803 33.543 1.904 41.666 o
-2 2 37 2.806 3.055 1.335 258.322 o
-2 2 38 62.507 70.723 2.784 21.117 o
-2 2 39 77.715 83.940 3.054 17.324 o
-2 2 40 43.108 50.278 2.537 29.160 o
-2 2 41 106.704 110.968 3.251 13.213 o
-2 2 42 31.517 40.683 2.333 37.398 o
-2 2 43 0.393 2.536 1.484 297.840 o
-2 2 44 0.484 3.568 1.524 267.363 o
-2 2 45 0.077 4.126 1.691 229.699 o
-2 2 46 0.025 0.556 1.594 307.530 o
-2 2 47 5.327 6.973 2.207 106.217 o
-2 2 48 17.004 12.415 3.329 44.184 o
-2 2 49 62.414 68.392 6.503 11.176 o
-2 2 50 27.703 28.953 6.199 15.699 o
-2 2 51 0.763 3.456 9.946 8.129 o
-2 3 -1 755.167 718.079 3.843 2.223 o
-2 3 0 32.721 35.487 0.649 49.992 o
-2 3 1 81.970 83.004 0.871 20.569 o
-2 3 2 157.770 156.217 1.260 10.743 o
-2 3 3 234.913 231.142 1.637 7.207 o
-2 3 4 254.014 254.414 1.885 6.591 o
-2 3 5 32.422 35.778 0.732 49.790 o
-2 3 6 133.624 137.732 1.364 12.421 o
-2 3 7 87.741 94.038 1.151 18.630 o
-2 3 8 1.221 1.473 0.385 1065.520 o
-2 3 9 302.045 282.531 2.269 5.627 o
-2 3 10 2105.280 2074.780 10.963 0.728 o
-2 3 11 810.505 790.609 4.917 2.012 o
-2 3 12 1.404 1.305 0.412 996.104 o
-2 3 13 384.877 368.440 2.713 4.364 o
-2 3 14 685.254 662.908 4.610 2.381 o
-2 3 15 71.267 72.037 1.200 23.146 o
-2 3 16 597.071 585.705 4.090 2.739 o
-2 3 17 818.798 799.899 5.720 1.950 o
-2 3 18 2430.760 2387.560 14.651 0.595 o
-2 3 19 258.766 251.585 2.424 6.415 o
-2 3 20 684.541 657.792 4.709 2.382 o
-2 3 21 34.727 37.098 1.082 45.428 o
-2 3 22 4.929 5.113 0.619 297.384 o
-2 3 23 145.788 143.300 1.793 11.369 o
-2 3 24 99.823 107.894 1.929 15.630 o
-2 3 25 55.853 60.467 1.366 28.137 o
-2 3 26 53.150 57.352 1.413 29.363 o
-2 3 27 3.025 5.565 0.831 323.345 o
-2 3 28 61.008 60.535 1.582 26.087 o
-2 3 29 0.655 1.479 0.783 771.765 o
-2 3 30 23.876 24.377 1.273 62.807 o
-2 3 31 47.891 46.633 1.650 32.413 o
-2 3 32 2.775 1.034 0.945 421.422 o
-2 3 33 123.518 119.753 2.853 12.364 o
-2 3 34 82.085 85.187 2.959 16.964 o
-2 3 35 0.009 1.061 1.162 533.737 o
-2 3 36 29.173 35.663 2.022 43.117 o
-2 3 37 0.243 2.513 1.244 402.032 o
-2 3 38 55.066 68.588 2.789 22.673 o
-2 3 39 68.356 70.377 2.821 20.079 o
-2 3 40 47.336 51.084 2.722 26.823 o
-2 3 41 347.808 326.497 6.000 4.132 o
-2 3 42 46.541 55.920 2.841 25.824 o
-2 3 43 1.927 3.412 1.721 197.720 o
-2 3 44 11.036 16.742 2.562 64.136 o
-2 3 45 13.751 14.715 4.066 35.027 o
-2 3 46 53.269 55.607 7.609 9.733 o
-2 3 47 0.001 5.593 4.357 40.813 o
-2 3 48 68.772 65.649 8.681 7.564 o
-2 4 -1 1.645 1.857 0.425 822.170 o
-2 4 0 198.691 189.933 1.682 8.550 o
-2 4 1 48.307 53.082 0.876 33.505 o
-2 4 2 18.121 24.040 0.712 81.555 o
-2 4 3 59.126 61.709 0.975 27.842 o
-2 4 4 91.098 90.524 1.121 18.447 o
-2 4 5 0.517 0.114 0.434 2202.150 o
-2 4 6 370.051 377.033 3.062 4.394 o
-2 4 7 10.930 11.487 0.618 144.785 o
-2 4 8 73.385 73.119 1.335 22.395 o
-2 4 9 274.708 280.612 2.665 5.911 o
-2 4 10 1259.470 1217.020 8.234 1.236 o
-2 4 11 73.780 73.666 1.474 22.029 o
-2 4 12 612.058 586.625 4.642 2.652 o
-2 4 13 3248.380 3179.520 20.146 0.417 o
-2 4 14 2.535 2.771 0.588 515.631 o
-2 4 15 2.303 1.417 0.628 606.302 o
-2 4 16 132.772 126.944 1.835 12.507 o
-2 4 17 43.818 50.214 1.309 34.812 o
-2 4 18 9.164 9.868 0.812 159.851 o
-2 4 19 180.687 180.764 2.443 8.921 o
-2 4 20 28.374 29.865 1.091 54.985 o
-2 4 21 6.390 6.161 0.705 234.252 o
-2 4 22 1.297 2.220 0.719 637.989 o
-2 4 23 179.351 171.053 2.548 9.062 o
-2 4 24 114.188 121.978 2.269 13.511 o
-2 4 25 198.321 199.950 2.797 8.006 o
-2 4 26 96.204 96.894 2.516 15.704 o
-2 4 27 37.966 43.404 1.860 36.619 o
-2 4 28 151.728 159.827 3.327 9.696 o
-2 4 29 2.121 4.269 1.369 252.812 o
-2 4 30 41.791 43.028 2.223 32.746 o
-2 4 31 72.322 68.764 2.698 19.927 o
-2 4 32 40.141 43.410 2.274 33.047 o
-2 4 33 122.735 133.254 4.025 10.738 o
-2 4 34 36.223 43.193 2.489 33.369 o
-2 4 35 4.806 6.426 1.691 150.972 o
-2 4 36 20.205 21.311 2.576 49.749 o
-2 4 37 4.043 5.871 1.671 162.843 o
-2 4 38 163.298 161.241 4.884 8.087 o
-2 4 39 45.105 50.534 3.907 21.736 o
-2 4 40 101.552 109.597 4.726 11.370 o
-2 4 41 65.120 63.352 4.265 16.715 o
-2 4 42 0.175 -1.149 3.630 61.264 o
-2 4 43 46.682 36.914 5.319 16.652 o
-2 4 44 1.534 -0.145 11.210 6.424 o
-2 4 45 0.711 13.739 8.513 10.828 o
-2 5 -1 141.087 137.287 1.742 11.798 o
-2 5 0 2.387 3.796 0.587 480.882 o
-2 5 1 9.655 11.190 0.650 156.029 o
-2 5 2 141.785 138.052 1.553 11.847 o
-2 5 3 152.293 148.716 1.674 10.987 o
-2 5 4 30.055 32.972 1.057 51.692 o
-2 5 5 61.049 65.886 1.445 25.727 o
-2 5 6 6.349 10.149 0.765 194.898 o
-2 5 7 59.318 63.009 1.516 26.383 o
-2 5 8 36.471 41.135 1.276 41.616 o
-2 5 9 8.566 10.027 0.819 164.767 o
-2 5 10 14.317 14.033 0.989 105.908 o
-2 5 11 93.538 96.275 1.815 17.014 o
-2 5 12 124.001 121.249 2.063 13.062 o
-2 5 13 68.020 72.256 1.821 22.569 o
-2 5 14 2.877 3.896 0.825 370.181 o
-2 5 15 3.668 6.624 0.882 273.620 o
-2 5 16 93.023 95.155 2.125 16.703 o
-2 5 17 17.949 21.783 1.188 77.667 o
-2 5 18 0.416 2.806 0.917 575.126 o
-2 5 19 102.644 104.457 2.591 14.685 o
-2 5 20 4.518 5.601 1.067 236.483 o
-2 5 21 160.089 163.488 3.477 9.230 o
-2 5 22 268.562 264.116 3.844 5.778 o
-2 5 23 20.689 22.553 1.829 60.727 o
-2 5 24 35.751 40.400 2.180 36.413 o
-2 5 25 73.817 77.219 2.784 18.876 o
-2 5 26 54.184 63.926 2.700 23.666 o
-2 5 27 96.182 98.684 3.345 14.284 o
-2 5 28 56.035 56.519 2.910 23.259 o
-2 5 29 1.011 6.266 2.084 143.660 o
-2 5 30 8.245 10.805 1.879 103.887 o
-2 5 31 3.925 4.621 1.733 163.580 o
-2 5 32 4.885 11.142 1.917 116.704 o
-2 5 33 14.272 14.954 2.136 71.307 o
-2 5 34 36.554 31.604 3.364 29.259 o
-2 5 35 11.714 14.056 3.219 49.945 o
-2 5 36 62.144 63.523 5.772 12.926 o
-2 5 37 27.049 28.176 4.694 23.218 o
-2 5 39 21.354 28.742 9.609 7.830 o
-2 5 40 0.160 -12.222 5.732 24.633 o
-2 6 -1 49.643 55.371 1.412 30.943 o
-2 6 0 0.256 1.821 0.716 922.836 o
-2 6 1 4.133 6.095 0.866 270.431 o
-2 6 2 8.186 9.359 0.891 168.179 o
-2 6 3 0.215 2.475 0.815 724.223 o
-2 6 4 0.628 4.069 0.860 515.168 o
-2 6 5 11.354 17.123 1.173 106.558 o
-2 6 6 36.216 40.510 1.530 40.500 o
-2 6 7 65.354 70.870 1.905 23.043 o
-2 6 8 0.070 1.483 0.814 883.994 o
-2 6 9 35.390 41.151 1.682 39.847 o
-2 6 10 49.688 55.380 1.950 28.928 o
-2 6 11 6.362 8.740 1.053 181.480 o
-2 6 12 10.199 13.774 1.161 121.064 o
-2 6 13 1.353 4.162 1.050 372.387 o
-2 6 14 5.052 3.867 1.067 243.835 o
-2 6 15 2.532 6.154 1.226 248.775 o
-2 6 16 0.766 3.108 1.074 431.088 o
-2 6 17 22.210 25.039 1.545 61.149 o
-2 6 18 0.837 3.674 1.227 346.115 o
-2 6 19 84.283 85.265 2.998 16.639 o
-2 6 20 133.458 141.666 3.480 10.655 o
-2 6 21 402.092 397.032 5.755 3.661 o
-2 6 22 206.527 194.276 4.406 7.078 o
-2 6 23 31.976 35.856 2.302 38.748 o
-2 6 24 133.043 127.487 3.989 10.455 o
-2 6 25 15.920 14.867 2.001 71.655 o
-2 6 26 45.604 46.146 2.863 27.301 o
-2 6 27 17.126 24.577 2.817 47.282 o
-2 6 28 3.848 5.696 2.414 102.296 o
-2 6 29 3.752 7.627 3.149 65.995 o
-2 6 30 0.231 2.785 2.461 123.501 o
-2 6 31 14.893 19.293 3.675 38.258 o
-2 6 32 0.013 -7.585 3.637 61.257 o
-2 7 -1 1.156 3.095 1.974 170.847 o
-2 7 0 7.129 10.430 2.013 102.427 o
-2 7 1 7.950 6.762 1.792 119.934 o
-2 7 2 6.651 7.275 1.792 126.073 o
-2 7 3 0.452 4.867 1.748 204.814 o
-2 7 4 27.015 31.608 2.485 41.405 o
-2 7 5 56.487 62.797 3.046 22.034 o
-2 7 6 0.236 3.469 1.538 271.876 o
-2 7 7 150.610 148.837 3.709 9.625 o
-2 7 8 56.639 60.153 3.054 22.227 o
-2 7 9 0.215 5.100 1.762 204.090 o
-2 7 10 0.330 0.358 2.667 111.427 o
-2 7 11 2.670 4.204 2.216 126.598 o
-2 7 12 17.174 22.286 2.832 48.011 o
-2 7 13 5.876 9.748 2.941 67.474 o
-2 7 14 184.309 171.322 6.442 6.430 o
-2 7 15 20.619 24.735 3.625 34.547 o
-2 7 16 31.310 32.719 3.984 26.323 o
-2 7 17 0.301 5.335 3.111 76.410 o
-2 7 18 29.763 30.183 6.696 13.766 o
-2 7 19 0.015 14.186 3.900 46.476 o
-2 7 20 54.402 52.591 5.477 14.668 o
-2 7 21 9.060 8.928 6.475 17.558 o
-2 7 22 0.103 11.969 7.923 12.530 o
-1 0 1 50.925 56.118 0.671 32.204 o
-1 0 5 2291.340 2371.310 17.352 0.578 o
-1 0 7 2871.390 2932.320 22.122 0.434 o
-1 0 9 828.776 824.357 7.045 1.844 o
-1 0 11 362.560 338.054 3.349 4.558 o
-1 0 13 4794.810 4722.570 34.716 0.232 o
-1 0 15 1499.630 1528.400 11.509 0.958 o
-1 0 17 341.165 351.755 3.534 4.644 o
-1 0 19 208.758 220.813 2.622 7.587 o
-1 0 21 1603.700 1598.240 12.828 0.879 o
-1 0 23 881.271 875.400 7.882 1.701 o
-1 0 25 33.232 38.506 1.692 42.024 o
-1 0 27 646.552 644.865 7.609 2.239 o
-1 0 29 811.908 784.314 8.969 1.767 o
-1 0 31 1037.350 1051.200 11.780 1.286 o
-1 0 33 32.981 44.608 2.816 32.125 o
-1 0 35 211.888 209.942 4.407 6.830 o
-1 0 37 304.169 314.606 5.757 4.560 o
-1 0 39 7.593 10.953 1.643 119.393 o
-1 0 41 910.356 883.645 12.332 1.405 o
-1 0 43 227.732 230.273 6.347 5.488 o
-1 0 45 25.735 35.514 3.482 31.498 o
-1 0 47 2.132 5.871 2.498 103.592 o
-1 0 49 26.297 29.310 4.192 26.673 o
-1 0 51 42.836 46.053 6.795 12.135 o
-1 0 53 117.473 119.764 20.313 1.731 o
-1 1 1 56.821 62.960 0.527 29.039 o
-1 1 2 125.259 120.340 0.784 13.816 o
-1 1 3 5403.030 5447.030 165.861 0.027 o
-1 1 7 2612.150 2707.030 12.492 0.574 o
-1 1 9 3604.430 3680.690 17.682 0.396 o
-1 1 10 65.548 60.205 0.767 26.553 o
-1 1 11 4472.610 4422.420 21.259 0.313 o
-1 1 12 5412.040 5497.240 25.997 0.246 o
-1 1 13 1429.980 1441.720 7.534 1.104 o
-1 1 14 14.395 14.871 0.547 113.680 o
-1 1 15 355.767 365.840 2.478 4.632 o
-1 1 16 43.651 48.126 0.897 36.851 o
-1 1 17 702.335 706.176 4.200 2.322 o
-1 1 18 81.441 83.332 1.171 20.312 o
-1 1 19 9.861 11.449 0.590 155.151 o
-1 1 20 46.112 48.633 0.997 35.187 o
-1 1 21 221.495 212.831 2.060 7.579 o
-1 1 22 5.354 8.398 0.666 236.116 o
-1 1 23 164.572 163.042 2.009 9.995 o
-1 1 24 23.287 26.958 1.033 64.473 o
-1 1 25 340.284 336.162 3.190 4.782 o
-1 1 26 156.656 154.140 2.097 10.448 o
-1 1 27 1.010 1.787 0.712 735.428 o
-1 1 28 79.778 87.343 2.045 18.927 o
-1 1 29 8.509 9.089 1.025 157.855 o
-1 1 30 694.873 706.462 6.630 2.173 o
-1 1 31 1084.500 1089.700 10.180 1.315 o
-1 1 32 415.511 403.205 4.632 3.771 o
-1 1 33 396.098 399.504 4.736 3.874 o
-1 1 34 61.326 58.864 2.113 24.659 o
-1 1 35 68.003 80.415 2.640 19.846 o
-1 1 36 161.323 162.465 3.270 9.354 o
-1 1 37 311.576 310.566 4.338 4.909 o
-1 1 38 0.220 1.203 1.273 431.635 o
-1 1 39 2.549 3.562 1.239 280.430 o
-1 1 40 139.658 130.665 3.231 10.863 o
-1 1 41 0.011 4.184 1.277 354.097 o
-1 1 42 9.577 11.730 1.577 110.734 o
-1 1 43 4.187 6.834 1.419 184.470 o
-1 1 44 0.372 7.020 1.396 256.284 o
-1 1 45 0.005 1.739 1.780 235.463 o
-1 1 46 1.581 0.987 1.662 237.583 o
-1 1 47 0.028 2.268 1.547 293.913 o
-1 1 48 1.162 1.219 1.718 231.095 o
-1 1 49 0.826 5.630 2.110 144.905 o
-1 1 50 16.708 17.480 4.511 28.629 o
-1 1 51 34.429 36.561 4.924 19.893 o
-1 1 52 29.569 9.331 8.596 9.578 o
-1 2 0 0.696 0.330 0.268 2374.750 o
-1 2 1 308.936 312.410 1.802 5.440 o
-1 2 2 409.947 423.318 2.234 4.055 o
-1 2 3 1092.560 1046.610 4.940 1.522 o
-1 2 4 481.084 494.408 2.573 3.449 o
-1 2 5 1152.220 1168.180 5.505 1.406 o
-1 2 6 259.587 257.127 1.865 6.480 o
-1 2 7 138.271 154.489 1.239 11.745 o
-1 2 8 205.225 207.057 1.497 8.192 o
-1 2 9 135.952 134.931 1.161 12.463 o
-1 2 10 3994.120 3880.280 17.244 0.370 o
-1 2 11 30.160 34.619 0.616 53.209 o
-1 2 12 3096.080 3106.400 13.737 0.487 o
-1 2 13 532.116 540.749 3.090 3.102 o
-1 2 14 3.376 5.061 0.364 409.345 o
-1 2 15 504.795 505.133 3.060 3.283 o
-1 2 16 741.090 746.199 4.220 2.204 o
-1 2 17 11.103 12.112 0.542 143.127 o
-1 2 18 1371.380 1372.880 7.714 1.145 o
-1 2 19 76.412 84.265 1.251 20.961 o
-1 2 20 419.907 423.816 3.222 3.888 o
-1 2 21 109.505 108.318 1.420 15.221 o
-1 2 22 24.470 30.891 1.043 59.696 o
-1 2 23 195.551 193.779 2.239 8.391 o
-1 2 24 4.139 4.973 0.694 317.210 o
-1 2 25 133.057 138.119 2.065 12.000 o
-1 2 26 0.023 0.703 0.634 1561.550 o
-1 2 27 486.714 488.954 4.357 3.264 o
-1 2 28 76.575 77.164 1.766 20.696 o
-1 2 29 9.939 10.022 0.999 142.789 o
-1 2 30 35.431 39.415 1.734 40.003 o
-1 2 31 174.082 177.218 3.025 8.867 o
-1 2 32 87.110 87.711 2.601 16.971 o
-1 2 33 0.533 1.629 1.138 472.086 o
-1 2 34 18.265 18.839 1.654 71.106 o
-1 2 35 102.929 102.482 2.964 14.209 o
-1 2 36 93.994 98.394 3.031 15.008 o
-1 2 37 42.945 46.982 2.452 30.240 o
-1 2 38 8.999 10.239 1.471 123.153 o
-1 2 39 24.138 27.793 1.894 52.326 o
-1 2 40 0.024 1.735 1.276 424.897 o
-1 2 41 2.572 4.907 1.388 231.634 o
-1 2 42 9.521 12.851 1.773 99.634 o
-1 2 43 233.090 242.681 4.948 5.981 o
-1 2 44 89.272 91.854 3.560 14.739 o
-1 2 45 69.357 77.962 3.538 17.458 o
-1 2 46 183.533 171.688 4.349 7.848 o
-1 2 47 60.418 58.049 3.675 19.530 o
-1 2 48 8.759 2.956 3.102 63.177 o
-1 2 49 11.255 18.870 6.121 18.446 o
-1 2 50 64.721 49.827 8.142 8.591 o
-1 2 51 1.097 -4.720 8.682 10.704 o
-1 3 0 539.020 536.324 2.931 3.096 o
-1 3 1 642.032 662.388 3.476 2.552 o
-1 3 2 77.125 74.103 0.842 22.240 o
-1 3 3 979.493 974.390 4.696 1.678 o
-1 3 4 0.035 1.093 0.312 2902.650 o
-1 3 5 53.026 49.762 0.711 32.569 o
-1 3 6 89.183 85.975 0.884 19.229 o
-1 3 7 1058.150 1070.230 5.651 1.521 o
-1 3 8 76.579 68.526 0.917 22.811 o
-1 3 9 12.206 8.523 0.454 151.254 o
-1 3 10 329.744 351.544 2.585 4.909 o
-1 3 11 6.074 6.831 0.491 252.463 o
-1 3 12 249.896 239.881 2.063 6.748 o
-1 3 13 31.909 34.231 0.820 50.618 o
-1 3 14 421.721 429.617 3.105 3.874 o
-1 3 15 3.732 3.910 0.500 399.277 o
-1 3 16 8.227 12.732 0.575 165.545 o
-1 3 17 465.714 452.916 3.245 3.562 o
-1 3 18 192.918 185.611 1.842 8.727 o
-1 3 19 129.227 121.489 1.553 13.097 o
-1 3 20 756.884 740.528 5.164 2.129 o
-1 3 21 108.803 103.531 1.545 15.394 o
-1 3 22 12.197 13.077 0.739 126.474 o
-1 3 23 74.832 82.614 1.465 21.054 o
-1 3 24 10.713 12.915 0.849 133.021 o
-1 3 25 43.717 50.757 1.307 34.738 o
-1 3 26 557.024 535.219 4.393 2.916 o
-1 3 27 19.235 24.902 1.166 71.886 o
-1 3 28 143.541 149.621 2.236 11.048 o
-1 3 29 89.951 94.156 2.008 17.273 o
-1 3 30 54.904 59.175 1.788 27.345 o
-1 3 31 96.912 93.207 2.197 16.291 o
-1 3 32 0.781 3.706 0.989 449.888 o
-1 3 33 0.005 1.138 1.031 652.095 o
-1 3 34 11.420 15.252 1.476 99.609 o
-1 3 35 37.690 43.318 2.091 35.325 o
-1 3 36 2.113 2.706 1.232 311.363 o
-1 3 37 27.346 23.073 1.811 52.468 o
-1 3 38 3.042 3.958 1.515 209.631 o
-1 3 39 194.343 192.259 3.916 7.625 o
-1 3 40 108.553 124.598 3.994 11.673 o
-1 3 41 42.811 47.167 2.586 29.512 o
-1 3 42 206.809 189.645 4.633 6.992 o
-1 3 43 9.627 10.958 1.898 97.308 o
-1 3 44 0.712 4.937 2.490 112.630 o
-1 3 45 10.089 15.740 3.507 45.230 o
-1 3 46 123.278 117.670 10.078 5.111 o
-1 3 47 185.591 195.110 13.622 2.956 o
-1 3 48 44.626 58.866 13.935 3.729 o
-1 4 0 151.393 146.343 1.460 11.189 o
-1 4 1 77.693 78.943 1.078 21.423 o
-1 4 2 3.926 4.988 0.452 366.272 o
-1 4 3 1190.300 1134.510 6.482 1.362 o
-1 4 4 831.801 809.395 4.975 1.962 o
-1 4 5 104.748 96.073 1.330 16.343 o
-1 4 6 0.550 0.307 0.464 1862.520 o
-1 4 7 0.065 0.548 0.480 2407.230 o
-1 4 8 36.896 35.691 0.901 45.177 o
-1 4 9 723.232 711.220 5.010 2.228 o
-1 4 10 4.054 3.442 0.606 372.878 o
-1 4 11 952.647 925.683 6.771 1.652 o
-1 4 12 44.884 49.127 1.331 34.483 o
-1 4 13 656.018 639.117 5.551 2.405 o
-1 4 14 651.310 626.852 5.276 2.451 o
-1 4 15 74.951 80.269 1.682 20.864 o
-1 4 16 25.148 28.838 1.297 57.631 o
-1 4 17 0.301 0.693 0.699 1172.930 o
-1 4 18 22.933 27.355 1.080 64.220 o
-1 4 19 163.232 153.746 2.130 10.167 o
-1 4 20 3.183 5.103 0.764 340.771 o
-1 4 21 0.975 1.125 0.676 863.974 o
-1 4 22 0.123 1.099 0.576 1495.680 o
-1 4 23 31.270 33.347 1.645 45.770 o
-1 4 24 7.236 8.644 1.102 167.768 o
-1 4 25 62.904 71.053 2.057 23.134 o
-1 4 26 20.909 21.966 1.328 69.028 o
-1 4 27 0.257 2.427 0.990 562.597 o
-1 4 28 4.760 4.964 1.190 220.074 o
-1 4 29 8.926 10.418 1.253 135.251 o
-1 4 30 166.880 166.318 3.308 9.083 o
-1 4 31 136.174 139.251 2.836 11.183 o
-1 4 32 23.644 28.075 1.655 55.782 o
-1 4 33 54.090 60.261 2.415 25.178 o
-1 4 34 1.275 3.112 1.428 276.957 o
-1 4 35 8.761 15.858 1.835 94.373 o
-1 4 36 10.640 12.872 2.178 80.340 o
-1 4 37 0.192 3.957 1.618 245.753 o
-1 4 38 197.658 185.155 4.846 7.086 o
-1 4 39 353.547 322.922 7.733 3.664 o
-1 4 40 29.997 35.344 2.978 34.074 o
-1 4 41 182.461 189.289 7.473 5.683 o
-1 4 42 101.572 96.553 6.051 9.704 o
-1 4 43 14.814 20.457 6.376 16.712 o
-1 4 44 2.023 4.477 13.865 4.187 o
-1 5 0 215.439 209.412 1.968 7.783 o
-1 5 1 0.116 0.664 0.517 1990.130 o
-1 5 2 270.811 259.672 2.550 6.139 o
-1 5 3 306.741 305.011 3.089 5.282 o
-1 5 4 71.148 76.073 1.443 22.356 o
-1 5 5 618.129 607.467 4.811 2.594 o
-1 5 6 20.463 22.414 0.943 75.056 o
-1 5 7 269.246 268.289 2.903 6.013 o
-1 5 8 276.675 277.920 3.043 5.811 o
-1 5 9 52.859 52.699 1.486 30.023 o
-1 5 10 180.790 161.306 2.501 9.197 o
-1 5 11 9.753 13.021 0.998 133.221 o
-1 5 12 17.556 17.766 1.171 84.040 o
-1 5 13 246.064 234.218 3.064 6.582 o
-1 5 14 69.847 70.453 1.929 22.142 o
-1 5 15 37.563 40.548 1.528 39.667 o
-1 5 16 10.302 10.893 1.055 134.189 o
-1 5 17 16.087 18.586 1.177 86.905 o
-1 5 18 55.481 61.062 1.821 26.807 o
-1 5 19 81.261 92.126 2.307 17.942 o
-1 5 20 42.206 46.244 1.771 34.373 o
-1 5 21 149.302 146.670 2.823 10.435 o
-1 5 22 149.411 144.109 2.871 10.447 o
-1 5 23 287.575 277.353 4.202 5.360 o
-1 5 24 50.169 59.473 2.245 26.977 o
-1 5 25 0.693 1.883 1.158 437.710 o
-1 5 26 25.480 27.184 1.851 51.779 o
-1 5 27 12.149 15.426 1.764 86.912 o
-1 5 28 17.710 24.892 1.926 61.665 o
-1 5 29 29.092 33.835 2.405 40.163 o
-1 5 30 4.827 9.905 1.784 129.829 o
-1 5 31 25.303 30.945 2.468 43.000 o
-1 5 32 54.591 56.433 3.049 23.019 o
-1 5 33 25.819 26.300 2.499 43.954 o
-1 5 34 2.015 5.657 1.802 170.136 o
-1 5 35 18.258 23.868 2.933 44.901 o
-1 5 36 6.492 8.692 2.846 70.524 o
-1 5 37 3.976 3.160 4.197 41.876 o
-1 5 38 5.557 7.854 5.030 28.671 o
-1 6 0 38.489 44.509 1.463 38.326 o
-1 6 1 1.280 3.726 0.796 501.306 o
-1 6 2 34.477 35.676 1.247 45.216 o
-1 6 3 16.270 23.897 1.063 81.382 o
-1 6 4 24.091 27.410 1.194 61.164 o
-1 6 5 63.384 64.857 1.699 24.657 o
-1 6 6 23.083 24.837 1.243 64.048 o
-1 6 7 20.162 24.149 1.298 68.846 o
-1 6 8 393.617 389.988 4.390 3.977 o
-1 6 9 0.682 2.978 0.879 558.157 o
-1 6 10 15.501 19.788 1.355 82.858 o
-1 6 11 45.478 48.861 1.839 32.089 o
-1 6 12 5.306 8.769 1.038 197.210 o
-1 6 13 114.192 111.246 2.512 13.629 o
-1 6 14 24.773 30.816 1.548 54.148 o
-1 6 15 10.288 15.391 1.298 110.857 o
-1 6 16 0.019 1.792 1.035 596.676 o
-1 6 17 0.106 6.980 1.524 235.046 o
-1 6 18 211.326 206.712 3.629 7.255 o
-1 6 19 69.495 73.804 2.623 20.171 o
-1 6 20 160.502 160.124 3.645 9.147 o
-1 6 21 12.481 19.339 1.764 80.706 o
-1 6 22 23.839 27.089 1.909 52.826 o
-1 6 23 50.063 57.094 2.894 24.577 o
-1 6 24 76.843 71.943 3.068 18.124 o
-1 6 25 14.824 16.008 2.171 68.356 o
-1 6 26 18.566 18.607 2.400 55.978 o
-1 6 27 12.090 16.523 2.535 63.347 o
-1 6 28 28.884 34.150 3.341 31.727 o
-1 6 29 0.523 0.197 2.089 177.812 o
-1 6 30 10.712 10.045 2.988 58.503 o
-1 6 31 0.070 -1.457 2.836 100.483 o
-1 6 32 0.534 -6.918 4.078 48.240 o
-1 6 33 10.021 1.629 12.582 5.012 o
-1 6 34 29.665 4.130 15.846 3.105 o
-1 7 0 0.746 3.282 1.619 240.600 o
-1 7 1 0.015 0.546 1.603 304.673 o
-1 7 2 2.285 8.290 2.086 127.348 o
-1 7 3 38.902 41.117 4.012 23.355 o
-1 7 4 151.290 154.380 5.095 8.313 o
-1 7 5 14.027 17.434 2.175 68.408 o
-1 7 6 159.109 158.525 4.819 8.283 o
-1 7 7 154.064 148.512 4.108 9.172 o
-1 7 8 147.189 146.680 3.845 9.668 o
-1 7 9 179.545 176.824 5.094 7.377 o
-1 7 10 0.979 5.106 2.377 119.949 o
-1 7 11 28.814 24.098 2.517 42.384 o
-1 7 12 87.352 81.944 4.228 13.964 o
-1 7 13 10.550 19.594 2.705 59.225 o
-1 7 14 0.442 3.479 2.443 121.828 o
-1 7 15 107.041 105.864 5.489 10.105 o
-1 7 16 2.040 3.686 3.179 71.579 o
-1 7 17 14.744 14.503 5.833 19.811 o
-1 7 18 8.368 3.912 10.578 7.040 o
-1 7 19 19.235 8.015 3.898 36.080 o
-1 7 20 17.190 11.940 4.341 31.064 o
-1 7 21 27.370 29.423 6.169 15.822 o
-1 7 22 1.111 0.460 6.384 19.683 o
-1 7 23 7.279 -6.659 10.957 6.624 o
0 0 4 397.271 369.742 2.873 4.249 o
0 0 8 3523.400 3557.990 24.085 0.357 o
0 0 10 3269.170 3342.240 22.255 0.392 o
0 0 12 1539.100 1582.250 10.863 0.951 o
0 0 14 255.260 245.790 2.343 6.539 o
0 0 16 1023.340 1049.010 7.423 1.496 o
0 0 18 41.610 75.383 1.414 30.223 o
0 0 20 1491.580 1550.570 11.482 0.958 o
0 0 22 604.642 623.748 5.410 2.558 o
0 0 24 3.136 14.732 0.934 194.904 o
0 0 26 3424.620 3336.990 29.644 0.324 o
0 0 28 3116.340 3036.380 28.408 0.356 o
0 0 30 420.048 421.410 6.320 3.410 o
0 0 32 293.935 310.248 5.550 4.726 o
0 0 34 4.037 11.342 1.635 141.883 o
0 0 36 113.388 117.104 3.689 12.019 o
0 0 38 7.842 17.034 1.936 91.392 o
0 0 40 36.115 34.510 2.378 36.255 o
0 0 42 93.370 105.786 4.384 12.468 o
0 0 44 152.358 156.650 5.089 8.260 o
0 0 46 39.585 44.210 3.932 23.311 o
0 0 48 55.690 60.719 5.316 14.684 o
0 0 50 4.968 5.564 3.782 48.437 o
0 0 52 0.035 -13.823 9.356 9.257 o
0 1 2 477.223 496.642 2.719 3.450 o
0 1 3 1407.320 1423.290 6.315 1.146 o
0 1 4 4394.310 4391.480 33.266 0.252 o
0 1 5 420.023 396.273 2.046 4.094 o
0 1 6 3713.060 3770.870 16.830 0.392 o
0 1 7 572.154 585.625 2.998 2.891 o
0 1 8 91.761 90.572 0.820 18.603 o
0 1 9 749.459 755.506 3.746 2.202 o
0 1 10 54.103 53.162 0.646 31.578 o
0 1 11 1176.390 1195.730 5.802 1.369 o
0 1 12 451.880 477.978 2.744 3.616 o
0 1 13 228.610 229.797 1.728 7.330 o
0 1 14 340.835 346.493 2.233 4.880 o
0 1 15 4350.730 4366.350 20.500 0.323 o
0 1 16 0.608 0.675 0.368 1878.250 o
0 1 17 480.956 494.136 3.072 3.409 o
0 1 18 1708.540 1751.260 9.177 0.901 o
0 1 19 405.649 426.230 2.867 4.008 o
0 1 20 516.756 532.245 3.465 3.147 o
0 1 21 26.446 31.490 0.830 58.347 o
0 1 22 384.694 395.384 3.113 4.216 o
0 1 23 97.494 93.384 1.522 17.082 o
0 1 24 29.244 30.636 0.982 54.365 o
0 1 25 19.827 18.611 0.911 81.490 o
0 1 26 14.719 16.339 0.853 102.737 o
0 1 27 1011.610 989.793 7.270 1.539 o
0 1 28 698.797 682.248 5.843 2.248 o
0 1 29 745.688 737.305 6.422 2.072 o
0 1 30 270.712 261.356 3.323 5.925 o
0 1 31 58.558 61.169 1.888 25.761 o
0 1 32 506.338 502.458 5.206 3.062 o
0 1 33 22.458 24.231 1.422 63.121 o
0 1 34 11.484 10.391 1.164 123.276 o
0 1 35 173.495 180.271 3.497 8.551 o
0 1 36 53.373 60.117 2.191 26.222 o
0 1 37 226.618 243.534 3.913 6.514 o
0 1 38 123.716 126.077 3.038 11.973 o
0 1 39 341.066 343.706 4.725 4.427 o
0 1 40 180.772 181.265 3.399 8.395 o
0 1 41 189.563 197.591 3.596 7.851 o
0 1 42 30.721 35.386 1.999 42.332 o
0 1 43 6.496 6.806 1.428 157.821 o
0 1 44 126.104 127.508 3.671 11.116 o
0 1 45 23.317 30.623 2.223 47.601 o
0 1 46 4.243 8.412 1.740 142.954 o
0 1 47 0.781 2.482 1.709 228.175 o
0 1 48 14.431 16.928 2.577 58.711 o
0 1 49 176.634 181.236 6.223 6.621 o
0 1 50 0.813 3.193 3.536 61.132 o
0 1 51 0.346 -0.720 4.062 48.798 o
0 1 52 8.284 6.336 7.330 14.141 o
0 2 0 227.406 217.378 1.997 7.418 o
0 2 1 1087.830 1090.450 5.510 1.490 o
0 2 2 312.105 336.482 1.936 5.254 o
0 2 3 543.579 532.414 2.838 3.093 o
0 2 4 587.064 592.793 3.170 2.822 o
0 2 5 323.951 331.868 1.970 5.150 o
0 2 6 59.038 53.239 0.672 29.734 o
0 2 7 0.245 0.455 0.305 3362.570 o
0 2 8 1068.990 1067.770 5.268 1.524 o
0 2 9 0.037 0.154 0.310 6137.340 o
0 2 10 64.557 61.651 0.730 26.676 o
0 2 11 1432.080 1418.460 6.580 1.129 o
0 2 12 1126.210 1099.910 5.368 1.457 o
0 2 13 73.741 80.116 0.879 22.273 o
0 2 14 76.658 73.229 0.924 22.325 o
0 2 15 35.220 36.686 0.720 46.907 o
0 2 16 97.487 92.932 1.004 17.595 o
0 2 17 484.771 469.182 2.934 3.461 o
0 2 18 109.415 103.097 1.235 15.613 o
0 2 19 12.572 14.813 0.701 120.205 o
0 2 20 305.317 297.155 2.589 5.442 o
0 2 21 88.822 84.475 1.362 18.904 o
0 2 22 1.065 1.977 0.582 826.241 o
0 2 23 246.594 241.983 2.552 6.662 o
0 2 24 102.936 101.955 1.714 15.856 o
0 2 25 319.516 313.449 3.090 5.105 o
0 2 26 479.199 439.502 3.981 3.449 o
0 2 27 81.470 79.466 1.735 19.794 o
0 2 28 267.979 260.694 3.157 6.015 o
0 2 29 536.772 513.357 5.096 2.949 o
0 2 30 19.481 19.630 1.256 75.442 o
0 2 31 229.815 226.314 3.427 6.801 o
0 2 32 0.172 0.261 0.845 1001.760 o
0 2 33 18.116 23.026 1.323 73.534 o
0 2 34 0.854 2.449 0.950 521.649 o
0 2 35 119.903 123.285 2.558 12.789 o
0 2 36 6.622 10.073 1.135 164.246 o
0 2 37 35.286 43.780 1.839 38.100 o
0 2 38 12.521 21.438 1.502 85.071 o
0 2 39 2.809 4.607 1.181 270.705 o
0 2 40 124.104 115.146 3.404 11.839 o
0 2 41 137.935 147.901 3.927 9.913 o
0 2 42 57.815 69.025 2.774 22.152 o
0 2 43 20.880 24.459 2.097 54.923 o
0 2 44 21.164 23.707 2.182 53.709 o
0 2 45 0.064 3.449 1.677 240.415 o
0 2 46 23.327 25.462 2.302 48.873 o
0 2 47 241.666 239.587 6.772 5.095 o
0 2 48 201.106 196.914 8.713 4.775 o
0 2 49 14.743 17.673 5.292 22.904 o
0 2 50 44.390 46.602 12.053 4.869 o
0 2 51 17.849 7.417 14.582 3.694 o
0 3 1 586.783 614.208 3.297 2.782 o
0 3 2 5.439 7.167 0.402 271.587 o
0 3 3 1079.400 1087.690 5.234 1.507 o
0 3 4 208.521 210.311 1.521 8.061 o
0 3 5 2.734 3.769 0.361 514.531 o
0 3 6 8.961 9.449 0.454 180.607 o
0 3 7 186.477 177.271 1.528 9.160 o
0 3 8 198.438 188.075 1.618 8.603 o
0 3 9 1.017 3.331 0.452 776.853 o
0 3 10 217.680 218.448 1.903 7.646 o
0 3 11 107.527 97.805 1.283 16.014 o
0 3 12 255.662 263.007 2.156 6.436 o
0 3 13 59.453 64.538 1.071 27.151 o
0 3 14 0.182 0.826 0.424 2215.210 o
0 3 15 107.566 106.077 1.343 15.564 o
0 3 16 8.710 10.866 0.654 167.026 o
0 3 17 18.020 21.767 0.782 83.938 o
0 3 18 12.086 22.863 0.802 101.299 o
0 3 19 5.401 5.395 0.564 284.186 o
0 3 20 120.425 123.655 1.513 13.658 o
0 3 21 0.906 2.108 0.555 879.810 o
0 3 22 10.106 11.742 0.765 145.150 o
0 3 23 19.516 21.416 0.831 79.868 o
0 3 24 16.818 20.378 0.895 87.600 o
0 3 25 26.107 33.029 1.120 55.546 o
0 3 26 1.870 1.971 0.638 623.163 o
0 3 27 1.211 1.661 0.675 740.212 o
0 3 28 151.876 151.376 2.105 10.710 o
0 3 29 13.191 14.103 0.918 112.929 o
0 3 30 31.455 37.721 1.359 46.072 o
0 3 31 48.750 51.775 1.529 31.542 o
0 3 32 257.179 250.049 3.199 6.237 o
0 3 33 29.800 34.460 1.531 47.505 o
0 3 34 140.041 143.480 3.118 10.661 o
0 3 35 37.238 45.654 2.413 32.924 o
0 3 36 2.743 4.457 1.264 257.047 o
0 3 37 2.240 2.925 1.258 295.686 o
0 3 38 55.817 61.786 2.680 23.618 o
0 3 39 5.593 11.206 1.655 129.849 o
0 3 40 6.367 10.588 1.802 117.527 o
0 3 41 121.472 123.800 3.903 11.157 o
0 3 42 210.021 201.568 4.781 6.743 o
0 3 43 132.737 130.345 4.367 10.003 o
0 3 44 145.917 143.218 5.784 7.981 o
0 3 45 147.801 145.593 7.296 6.627 o
0 3 46 287.187 294.431 23.217 1.200 o
0 3 47 1.199 10.185 6.691 17.339 o
0 3 48 43.444 29.532 6.318 13.942 o
0 4 0 1.355 1.475 0.559 838.068 o
0 4 1 77.948 84.374 1.082 20.904 o
0 4 2 63.465 68.171 0.955 25.777 o
0 4 3 0.214 -0.291 0.437 3146.070 o
0 4 4 102.142 114.956 1.338 15.660 o
0 4 5 14.358 14.686 0.639 112.601 o
0 4 6 46.289 54.569 1.116 33.398 o
0 4 7 15.692 16.530 0.794 99.745 o
0 4 8 398.532 388.481 3.103 4.147 o
0 4 9 448.059 427.664 3.465 3.692 o
0 4 10 188.598 185.815 2.050 8.776 o
0 4 11 155.419 156.520 1.928 10.542 o
0 4 12 268.415 257.109 2.668 6.165 o
0 4 13 94.732 92.609 1.619 17.331 o
0 4 14 71.001 77.756 1.769 21.602 o
0 4 15 0.005 -0.442 0.551 2658.110 o
0 4 16 19.258 23.574 1.049 74.951 o
0 4 17 613.738 594.560 5.053 2.603 o
0 4 18 587.788 583.699 4.865 2.705 o
0 4 19 102.850 103.605 1.744 15.753 o
0 4 20 0.649 1.733 0.670 877.638 o
0 4 21 29.568 35.007 1.215 50.014 o
0 4 22 2.775 5.407 0.781 348.710 o
0 4 23 16.029 13.777 1.219 93.632 o
0 4 24 23.213 27.619 1.304 61.010 o
0 4 25 43.633 48.392 1.847 32.897 o
0 4 26 21.204 22.407 1.457 66.092 o
0 4 27 133.809 147.331 4.154 9.859 o
0 4 28 30.496 32.844 1.771 45.489 o
0 4 29 158.746 156.657 3.247 9.561 o
0 4 30 1.963 5.230 1.317 255.981 o
0 4 31 0.112 3.319 1.217 398.412 o
0 4 32 302.752 294.011 4.949 4.900 o
0 4 33 164.242 164.886 3.833 8.816 o
0 4 34 20.975 22.127 1.829 60.619 o
0 4 35 16.059 21.587 1.843 68.699 o
0 4 36 99.859 105.463 3.841 12.965 o
0 4 37 140.482 148.354 4.408 9.355 o
0 4 38 246.181 242.308 5.861 5.425 o
0 4 39 3.353 8.388 1.958 130.808 o
0 4 40 321.239 309.502 8.019 3.797 o
0 4 41 2.684 11.354 2.946 71.754 o
0 4 42 11.801 13.875 5.672 21.311 o
0 4 43 23.830 28.132 6.553 14.791 o
0 5 1 24.097 28.214 0.873 63.737 o
0 5 2 14.678 18.573 0.832 98.956 o
0 5 3 549.216 537.185 4.202 2.956 o
0 5 4 128.010 120.145 1.715 13.110 o
0 5 5 132.831 133.702 1.744 12.364 o
0 5 6 351.843 343.574 3.173 4.653 o
0 5 7 310.812 309.586 3.013 5.230 o
0 5 8 609.118 595.067 4.866 2.630 o
0 5 9 453.682 437.951 4.183 3.548 o
0 5 10 231.447 223.134 2.667 7.076 o
0 5 11 4.927 5.594 0.776 268.449 o
0 5 12 11.526 11.716 1.080 122.684 o
0 5 13 1.778 3.005 0.726 521.918 o
0 5 14 125.196 119.776 2.147 12.957 o
0 5 15 222.893 221.545 2.876 7.187 o
0 5 16 428.768 420.757 4.295 3.704 o
0 5 17 18.186 19.404 1.168 80.334 o
0 5 18 490.902 481.508 5.794 3.081 o
0 5 19 562.412 550.884 6.540 2.652 o
0 5 20 223.253 221.751 3.318 7.008 o
0 5 21 30.986 34.484 1.782 44.374 o
0 5 22 11.392 12.637 1.569 101.267 o
0 5 23 73.888 74.506 2.699 19.266 o
0 5 24 37.935 42.266 2.238 34.498 o
0 5 25 73.345 75.410 2.615 19.487 o
0 5 26 5.214 3.667 1.309 206.867 o
0 5 27 11.573 17.099 1.724 87.445 o
0 5 28 14.545 17.958 1.591 81.935 o
0 5 29 41.558 44.938 2.670 29.836 o
0 5 30 4.571 7.160 1.523 166.423 o
0 5 31 14.254 14.731 1.861 79.233 o
0 5 32 6.817 9.116 1.784 120.204 o
0 5 33 80.639 82.698 3.481 16.113 o
0 5 34 194.799 194.783 5.143 6.871 o
0 5 35 0.167 5.160 2.382 124.010 o
0 5 36 0.006 4.871 3.315 68.948 o
0 5 37 68.103 69.234 7.365 9.381 o
0 5 38 184.561 171.258 9.353 4.709 o
0 5 39 15.140 14.749 5.025 25.097 o
0 5 40 1.865 5.479 10.367 7.440 o
0 6 0 124.859 131.889 3.518 11.240 o
0 6 1 1061.150 1043.350 8.268 1.432 o
0 6 2 44.326 52.558 1.558 33.051 o
0 6 3 18.485 22.043 1.052 78.399 o
0 6 4 70.649 75.128 1.698 22.054 o
0 6 5 9.787 11.058 1.000 139.922 o
0 6 6 41.926 41.843 1.567 36.637 o
0 6 7 78.702 85.451 2.086 19.136 o
0 6 8 223.494 214.322 3.078 7.170 o
0 6 9 170.270 164.155 2.768 9.351 o
0 6 10 10.323 11.941 1.142 126.577 o
0 6 11 42.121 47.814 1.765 34.087 o
0 6 12 0.562 2.205 0.968 555.990 o
0 6 13 54.516 67.735 2.151 25.102 o
0 6 14 180.982 178.653 3.044 8.631 o
0 6 15 66.137 70.979 2.304 21.837 o
0 6 16 0.631 4.634 1.087 385.077 o
0 6 17 3.631 3.821 1.108 273.732 o
0 6 18 42.640 49.176 2.142 31.627 o
0 6 19 156.110 155.764 3.248 9.670 o
0 6 20 153.274 154.786 3.584 9.528 o
0 6 21 19.763 23.606 1.821 61.440 o
0 6 22 11.363 12.357 1.599 100.755 o
0 6 23 25.462 32.767 2.058 46.767 o
0 6 24 85.979 92.005 3.133 15.853 o
0 6 25 86.270 86.209 3.528 15.310 o
0 6 26 4.891 6.145 1.804 141.038 o
0 6 27 14.238 27.822 2.696 50.414 o
0 6 28 70.904 74.894 3.924 16.437 o
0 6 29 19.799 24.110 2.839 44.953 o
0 6 30 75.523 72.592 5.642 12.128 o
0 6 31 7.703 3.533 4.361 36.874 o
0 6 32 0.004 -8.092 7.754 13.477 o
0 7 1 0.000 8.169 1.694 195.383 o
0 7 2 1.880 6.519 1.612 192.608 o
0 7 3 1.113 2.677 1.556 254.135 o
0 7 4 0.007 3.128 1.604 264.390 o
0 7 5 75.355 67.716 3.446 17.597 o
0 7 6 47.094 51.497 2.969 25.642 o
0 7 7 31.226 33.100 2.287 40.163 o
0 7 8 48.624 46.441 2.353 28.928 o
0 7 9 1.647 2.437 1.862 185.797 o
0 7 10 148.313 130.531 4.786 9.028 o
0 7 11 2.172 2.708 1.989 160.231 o
0 7 12 145.156 136.607 4.384 9.419 o
0 7 13 1.237 4.157 2.413 118.172 o
0 7 14 21.011 16.958 2.631 50.190 o
0 7 15 0.952 4.857 3.011 80.074 o
0 7 16 4.811 7.965 2.656 82.646 o
0 7 17 3.662 7.610 2.994 71.714 o
0 7 18 0.043 2.639 2.668 107.399 o
0 7 19 1.016 8.960 3.753 51.270 o
0 7 20 4.626 12.409 3.219 58.943 o
0 7 21 24.883 24.989 4.174 27.837 o
0 7 22 11.183 9.277 4.417 33.129 o
1 0 3 337.571 343.182 2.566 4.878 o
1 0 5 482.791 490.008 3.385 3.381 o
1 0 7 1187.220 1248.650 8.253 1.270 o
1 0 9 2987.440 3047.520 18.033 0.461 o
1 0 11 443.957 454.362 3.757 3.609 o
1 0 13 921.334 919.755 6.647 1.695 o
1 0 15 45.035 48.065 1.144 35.359 o
1 0 17 0.021 0.916 0.517 1940.800 o
1 0 19 42.570 46.746 1.274 36.412 o
1 0 21 30.456 33.177 1.141 50.587 o
1 0 23 497.512 492.669 5.361 3.093 o
1 0 25 1202.520 1185.930 11.413 1.166 o
1 0 27 2794.020 2744.660 24.744 0.419 o
1 0 29 2036.240 2061.300 20.309 0.587 o
1 0 31 0.256 -0.067 1.046 690.326 o
1 0 33 649.565 647.509 8.558 2.140 o
1 0 35 2.527 1.634 1.369 277.601 o
1 0 37 145.086 155.550 4.095 9.365 o
1 0 39 47.755 57.571 2.965 24.752 o
1 0 41 51.197 58.006 2.990 23.811 o
1 0 43 55.474 64.511 3.600 20.053 o
1 0 45 6.785 16.648 3.090 56.768 o
1 0 47 10.263 18.764 2.915 55.340 o
1 0 49 148.821 161.694 10.195 4.609 o
1 0 51 81.704 80.528 12.586 4.123 o
1 1 1 256.406 251.758 1.281 6.677 o
1 1 2 349.048 355.374 1.875 4.807 o
1 1 3 727.617 739.658 3.427 2.275 o
1 1 4 1740.440 1767.530 7.759 0.912 o
1 1 5 4406.790 4436.430 21.644 0.313 o
1 1 6 391.228 404.075 2.176 4.250 o
1 1 7 45.734 46.613 0.586 36.927 o
1 1 8 5968.590 6045.290 35.226 0.196 o
1 1 9 78.108 75.559 0.727 22.026 o
1 1 10 206.322 205.270 1.378 8.215 o
1 1 11 1430.550 1460.280 6.800 1.115 o
1 1 12 125.013 128.956 1.109 13.385 o
1 1 13 789.265 807.363 4.129 2.069 o
1 1 14 21.152 22.328 0.574 77.631 o
1 1 15 2785.430 2737.460 12.499 0.550 o
1 1 16 1153.920 1176.600 5.863 1.391 o
1 1 17 406.583 408.916 2.635 4.083 o
1 1 18 13.493 15.075 0.545 117.853 o
1 1 19 31.985 34.371 0.785 50.652 o
1 1 20 100.330 104.301 1.221 16.467 o
1 1 21 539.338 510.066 3.709 3.083 o
1 1 22 90.090 90.489 1.414 18.271 o
1 1 23 271.359 265.417 2.585 6.082 o
1 1 24 0.773 1.329 0.573 1042.170 o
1 1 25 118.446 119.818 1.766 13.748 o
1 1 26 1340.380 1324.790 8.990 1.139 o
1 1 27 26.509 30.533 1.184 55.999 o
1 1 28 289.651 287.559 3.184 5.554 o
1 1 29 30.101 37.872 1.297 47.600 o
1 1 30 59.550 63.870 1.694 25.730 o
1 1 31 49.215 49.332 1.466 32.075 o
1 1 32 17.482 23.818 1.173 76.669 o
1 1 33 16.418 20.307 1.214 82.798 o
1 1 34 50.243 60.580 1.766 28.619 o
1 1 35 244.316 239.340 3.188 6.527 o
1 1 36 25.677 26.793 1.388 57.263 o
1 1 37 83.112 86.373 2.492 17.719 o
1 1 38 70.668 77.470 2.685 19.555 o
1 1 39 178.398 172.080 3.517 8.516 o
1 1 40 215.478 207.650 4.020 6.977 o
1 1 41 0.041 1.625 1.214 465.836 o
1 1 42 10.160 17.017 1.833 88.070 o
1 1 43 16.327 21.907 1.884 67.064 o
1 1 44 97.954 98.964 3.667 13.599 o
1 1 45 7.747 9.612 1.930 105.890 o
1 1 46 39.042 44.991 2.772 30.084 o
1 1 47 4.133 5.299 1.952 136.611 o
1 1 48 6.826 13.214 3.002 61.317 o
1 1 49 89.790 89.718 5.226 11.670 o
1 1 50 9.397 8.301 3.909 41.527 o
1 1 51 16.404 22.137 7.119 13.672 o
1 2 1 2559.960 2506.030 11.146 0.608 o
1 2 2 45.385 44.522 0.593 37.662 o
1 2 3 1446.250 1424.200 6.369 1.125 o
1 2 4 0.349 0.867 0.275 2527.890 o
1 2 5 4.038 3.069 0.360 432.673 o
1 2 6 224.783 224.349 1.600 7.498 o
1 2 7 2035.380 2062.240 10.013 0.758 o
1 2 8 1220.830 1214.650 5.712 1.333 o
1 2 9 23.029 25.086 0.540 70.958 o
1 2 10 3091.880 3120.390 14.202 0.483 o
1 2 11 542.812 555.004 3.112 3.035 o
1 2 12 97.210 108.577 1.135 16.639 o
1 2 13 52.540 53.996 0.807 31.732 o
1 2 14 978.803 976.519 4.959 1.668 o
1 2 15 1381.050 1415.820 7.086 1.144 o
1 2 16 649.882 671.609 4.074 2.486 o
1 2 17 0.060 0.954 0.379 2600.450 o
1 2 18 10.433 12.705 0.579 145.072 o
1 2 19 0.209 0.499 0.407 2619.550 o
1 2 20 385.270 397.000 2.957 4.227 o
1 2 21 38.179 43.222 1.037 40.965 o
1 2 22 418.760 430.595 3.312 3.864 o
1 2 23 453.855 441.010 3.511 3.622 o
1 2 24 0.014 0.070 0.547 2581.520 o
1 2 25 9.079 8.087 0.762 172.930 o
1 2 26 176.124 166.481 2.270 9.384 o
1 2 27 283.805 283.604 3.089 5.672 o
1 2 28 69.625 73.559 1.767 22.251 o
1 2 29 114.614 118.386 2.169 13.711 o
1 2 30 14.583 15.594 1.217 95.544 o
1 2 31 54.217 64.427 1.917 26.380 o
1 2 32 132.642 136.396 2.873 11.395 o
1 2 33 109.700 112.388 2.633 13.769 o
1 2 34 71.231 74.492 2.425 20.348 o
1 2 35 64.269 66.536 2.717 21.381 o
1 2 36 93.734 95.348 2.889 15.406 o
1 2 37 12.465 12.080 1.471 101.898 o
1 2 38 47.604 53.934 2.610 26.883 o
1 2 39 219.651 204.538 4.333 6.777 o
1 2 40 52.601 56.527 2.738 24.706 o
1 2 41 628.528 621.730 7.830 2.276 o
1 2 42 21.445 23.982 2.087 54.691 o
1 2 43 0.188 2.203 1.583 278.605 o
1 2 44 116.135 116.843 3.835 11.688 o
1 2 45 11.707 10.955 2.097 82.906 o
1 2 46 0.190 4.643 2.183 145.942 o
1 2 47 30.568 23.703 3.688 30.155 o
1 2 48 4.735 3.933 4.945 30.527 o
1 2 49 0.092 -2.465 4.644 37.524 o
1 3 1 414.108 403.624 2.346 4.081 o
1 3 2 628.314 610.064 3.328 2.666 o
1 3 3 309.452 295.552 1.931 5.514 o
1 3 4 166.181 148.157 1.256 10.553 o
1 3 5 210.380 220.329 1.559 7.883 o
1 3 6 6.474 7.756 0.447 235.698 o
1 3 7 12.600 14.981 0.545 123.118 o
1 3 8 154.844 140.391 1.341 11.217 o
1 3 9 664.239 651.276 4.093 2.475 o
1 3 10 85.101 86.576 1.145 19.532 o
1 3 11 72.890 78.013 1.127 22.334 o
1 3 12 1.635 1.370 0.424 894.855 o
1 3 13 23.696 28.182 0.797 65.055 o
1 3 14 45.583 51.465 1.024 34.689 o
1 3 15 101.170 103.386 1.445 16.231 o
1 3 16 65.604 71.547 1.477 23.902 o
1 3 17 909.377 876.455 5.928 1.767 o
1 3 18 114.003 112.465 1.491 14.600 o
1 3 19 196.540 186.811 2.107 8.510 o
1 3 20 46.377 51.037 1.210 33.824 o
1 3 21 448.292 449.157 4.188 3.547 o
1 3 22 520.300 493.482 4.075 3.151 o
1 3 23 257.647 253.231 2.684 6.353 o
1 3 24 53.861 53.129 1.555 29.380 o
1 3 25 1179.590 1169.900 8.983 1.274 o
1 3 26 0.247 1.785 0.795 819.437 o
1 3 27 39.615 43.446 1.509 37.747 o
1 3 28 98.383 100.500 3.121 14.406 o
1 3 29 5.570 5.595 0.863 240.993 o
1 3 30 0.069 1.456 0.908 754.662 o
1 3 31 369.783 365.245 4.599 4.171 o
1 3 32 11.570 14.718 1.145 112.050 o
1 3 33 21.969 23.387 1.415 64.657 o
1 3 34 19.680 25.633 1.644 62.972 o
1 3 35 113.947 114.776 3.030 12.903 o
1 3 36 0.571 3.263 1.214 374.575 o
1 3 37 121.179 123.059 3.406 11.780 o
1 3 38 144.853 149.323 3.803 9.743 o
1 3 39 61.236 70.172 3.028 20.616 o
1 3 40 28.843 34.517 2.439 39.780 o
1 3 41 2.479 5.224 2.043 140.518 o
1 3 42 17.352 17.171 2.192 62.727 o
1 3 43 2.335 9.048 2.285 110.034 o
1 3 44 146.559 139.702 5.739 8.050 o
1 3 45 387.473 359.127 10.502 2.814 o
1 3 46 138.084 131.111 7.623 6.651 o
1 3 47 327.742 299.148 14.707 2.215 o
1 3 48 54.333 49.637 13.233 4.055 o
1 4 1 10.420 15.929 0.599 132.635 o
1 4 2 258.471 263.499 2.018 6.417 o
1 4 3 155.735 162.106 1.551 10.589 o
1 4 4 0.616 0.822 0.416 1639.600 o
1 4 5 63.951 68.496 1.060 25.443 o
1 4 6 113.663 118.980 1.513 14.347 o
1 4 7 0.539 1.273 0.574 1162.480 o
1 4 8 497.455 498.398 3.885 3.252 o
1 4 9 153.227 146.279 1.796 10.938 o
1 4 10 3.385 3.993 0.693 374.530 o
1 4 11 12.498 17.202 0.864 110.290 o
1 4 12 37.819 39.182 1.158 41.984 o
1 4 13 14.760 15.038 0.813 106.194 o
1 4 14 300.627 302.754 3.026 5.375 o
1 4 15 273.778 266.997 2.763 5.994 o
1 4 16 324.536 318.176 3.418 4.965 o
1 4 17 83.023 85.841 1.717 19.131 o
1 4 18 32.584 34.874 1.205 47.383 o
1 4 19 61.998 60.503 1.728 25.443 o
1 4 20 25.922 26.509 1.140 59.778 o
1 4 21 302.385 299.030 3.203 5.337 o
1 4 22 18.238 22.827 1.121 76.946 o
1 4 23 64.448 73.269 1.724 23.421 o
1 4 24 10.314 11.565 0.932 137.276 o
1 4 25 7.029 8.189 1.013 179.861 o
1 4 26 64.761 66.162 1.889 23.707 o
1 4 27 37.564 43.270 2.317 33.921 o
1 4 28 71.218 75.802 2.694 19.572 o
1 4 29 12.581 14.737 1.549 93.788 o
1 4 30 1.528 3.713 1.259 306.518 o
1 4 31 57.876 63.746 2.577 23.339 o
1 4 32 64.745 68.557 2.643 21.341 o
1 4 33 138.804 140.443 3.603 10.335 o
1 4 34 0.233 2.493 1.245 402.686 o
1 4 35 46.614 53.443 2.734 26.641 o
1 4 36 148.084 147.021 4.017 9.477 o
1 4 37 326.738 315.906 5.429 4.469 o
1 4 38 0.104 4.899 1.669 226.082 o
1 4 39 67.473 68.786 3.545 18.235 o
1 4 40 556.494 500.582 13.407 1.873 o
1 4 41 117.858 111.403 6.951 7.896 o
1 4 42 57.830 65.202 6.991 10.501 o
1 4 43 64.812 50.465 8.938 7.500 o
1 4 44 135.219 88.915 16.099 2.569 o
1 5 1 104.242 104.252 1.392 15.928 o
1 5 2 78.783 80.276 1.299 20.832 o
1 5 3 2.727 4.177 0.624 427.375 o
1 5 4 6.912 9.466 0.676 197.637 o
1 5 5 316.978 300.723 2.904 5.234 o
1 5 6 62.119 63.957 1.538 25.477 o
1 5 7 9.389 10.967 0.891 148.811 o
1 5 8 30.367 31.042 1.217 51.171 o
1 5 9 782.887 754.992 6.175 2.013 o
1 5 10 354.599 346.664 3.598 4.543 o
1 5 11 31.665 35.548 1.294 47.271 o
1 5 12 100.776 103.521 2.030 15.626 o
1 5 13 70.408 74.112 1.708 22.175 o
1 5 14 2.155 4.278 0.740 428.621 o
1 5 15 196.831 195.048 2.574 8.203 o
1 5 16 108.510 110.017 2.175 14.494 o
1 5 17 41.071 36.856 1.469 39.008 o
1 5 18 216.353 215.368 3.915 6.938 o
1 5 19 68.185 64.024 2.048 22.798 o
1 5 20 62.103 65.020 2.053 23.962 o
1 5 21 171.932 161.973 3.008 9.185 o
1 5 22 49.900 54.414 1.957 28.989 o
1 5 23 26.991 28.657 1.555 52.814 o
1 5 24 70.003 73.297 2.465 20.544 o
1 5 25 110.735 116.674 3.151 12.895 o
1 5 26 19.045 21.951 1.625 67.343 o
1 5 27 125.118 130.735 3.625 11.137 o
1 5 28 4.899 10.649 2.006 112.242 o
1 5 29 5.397 6.460 1.599 154.193 o
1 5 30 9.058 13.497 1.724 102.383 o
1 5 31 53.964 51.863 3.025 23.732 o
1 5 32 178.231 168.229 4.556 7.876 o
1 5 33 3.482 9.451 1.938 128.142 o
1 5 34 6.895 14.750 2.438 77.872 o
1 5 35 170.905 169.825 8.055 5.590 o
1 5 36 223.549 233.450 10.244 3.832 o
1 5 37 71.867 76.177 7.610 8.778 o
1 5 38 111.767 102.096 7.487 7.573 o
1 5 39 168.189 155.810 12.161 3.603 o
1 6 1 174.753 171.008 2.743 9.105 o
1 6 2 82.590 84.152 1.907 19.002 o
1 6 3 37.442 42.815 1.603 38.621 o
1 6 4 4.507 7.971 0.908 232.738 o
1 6 5 31.469 32.320 1.393 48.117 o
1 6 6 196.992 188.655 2.686 8.233 o
1 6 7 1.115 2.841 0.834 544.351 o
1 6 8 51.562 57.540 1.758 28.712 o
1 6 9 132.475 133.829 2.408 11.881 o
1 6 10 1.577 4.444 0.909 402.396 o
1 6 11 18.491 19.459 1.350 76.086 o
1 6 12 0.355 2.411 0.966 569.864 o
1 6 13 63.165 66.488 2.196 23.159 o
1 6 14 20.754 22.290 1.523 65.891 o
1 6 15 0.514 3.820 1.206 366.406 o
1 6 16 1.066 3.266 1.051 415.988 o
1 6 17 0.407 2.133 1.091 491.088 o
1 6 18 40.157 38.321 1.966 36.141 o
1 6 19 4.055 6.987 1.319 197.594 o
1 6 20 69.714 74.594 2.840 19.503 o
1 6 21 0.004 1.894 1.287 414.925 o
1 6 22 16.909 20.927 1.719 70.367 o
1 6 23 27.674 34.567 2.640 38.528 o
1 6 24 130.532 122.226 3.887 10.792 o
1 6 25 71.701 67.889 3.374 18.234 o
1 6 26 0.091 3.251 1.885 198.223 o
1 6 27 32.919 33.134 2.682 35.740 o
1 6 28 13.329 15.845 3.327 45.739 o
1 6 29 26.773 26.476 3.761 30.399 o
1 6 30 48.471 60.891 7.709 9.634 o
1 6 31 49.386 56.952 10.419 6.097 o
1 6 32 9.560 1.601 8.597 10.504 o
1 7 1 15.051 20.619 2.108 65.470 o
1 7 2 28.982 32.789 2.410 40.507 o
1 7 3 6.478 10.923 2.182 95.366 o
1 7 4 0.325 3.580 1.703 227.572 o
1 7 5 21.155 23.591 2.650 46.758 o
1 7 6 1.959 5.683 1.777 173.926 o
1 7 7 263.649 246.952 4.662 5.668 o
1 7 8 34.027 35.871 2.203 38.390 o
1 7 9 5.147 5.593 1.995 125.327 o
1 7 10 27.140 26.708 2.532 42.477 o
1 7 11 1.902 1.877 2.089 154.290 o
1 7 12 9.410 9.829 2.834 64.782 o
1 7 13 29.558 28.305 2.881 36.873 o
1 7 14 16.835 18.456 2.738 51.781 o
1 7 15 4.070 7.551 3.147 65.563 o
1 7 16 20.942 27.868 3.798 31.990 o
1 7 17 0.102 8.574 2.706 93.190 o
1 7 18 44.323 52.738 5.145 16.677 o
1 7 19 16.482 20.087 4.225 30.995 o
1 7 20 20.825 19.007 5.526 20.246 o
2 0 4 2620.660 2655.490 18.145 0.513 o
2 0 6 299.533 309.882 2.506 5.451 o
2 0 8 563.533 585.509 4.275 2.825 o
2 0 10 2408.790 2427.430 16.192 0.575 o
2 0 12 350.484 367.179 3.177 4.567 o
2 0 14 910.159 910.738 6.591 1.715 o
2 0 16 2.345 2.315 0.596 558.638 o
2 0 18 347.506 353.789 3.496 4.590 o
2 0 20 2271.960 2209.060 15.581 0.618 o
2 0 22 962.142 921.257 8.352 1.568 o
2 0 24 1696.350 1660.970 14.653 0.801 o
2 0 26 1208.520 1163.090 11.017 1.184 o
2 0 28 120.713 123.216 2.854 12.427 o
2 0 30 126.494 131.087 3.229 11.489 o
2 0 32 564.877 566.042 7.340 2.534 o
2 0 34 148.747 149.760 4.173 9.270 o
2 0 36 7.061 6.938 1.628 136.305 o
2 0 38 36.396 39.977 2.435 34.379 o
2 0 40 25.312 29.835 2.266 45.730 o
2 0 42 91.703 93.896 4.406 12.903 o
2 0 44 4.339 10.723 2.487 87.921 o
2 0 46 170.823 154.537 7.916 5.775 o
2 0 48 28.881 26.144 3.869 28.845 o
2 0 50 39.298 40.881 7.731 10.329 o
2 1 2 1460.760 1524.120 7.028 1.081 o
2 1 3 426.638 436.757 2.226 3.912 o
2 1 4 296.342 304.825 1.751 5.641 o
2 1 5 648.211 677.328 3.492 2.517 o
2 1 6 3.869 3.524 0.312 435.949 o
2 1 7 559.591 555.011 2.953 2.987 o
2 1 8 129.797 136.624 1.072 12.830 o
2 1 9 0.029 0.225 0.286 6420.790 o
2 1 10 2.813 4.462 0.396 467.087 o
2 1 11 949.056 980.547 4.996 1.698 o
2 1 12 159.333 164.694 1.314 10.472 o
2 1 13 401.252 430.096 2.542 4.059 o
2 1 14 11.622 15.633 0.545 127.053 o
2 1 15 229.112 247.609 1.904 7.099 o
2 1 16 49.011 60.224 0.904 31.687 o
2 1 17 82.309 87.099 1.052 20.013 o
2 1 18 279.938 283.237 2.115 5.936 o
2 1 19 481.054 475.339 3.189 3.441 o
2 1 20 310.123 314.979 2.547 5.297 o
2 1 21 165.649 165.592 1.804 10.000 o
2 1 22 856.504 859.520 5.802 1.851 o
2 1 23 219.674 218.494 2.332 7.473 o
2 1 24 406.550 398.690 3.499 4.009 o
2 1 25 1101.400 1076.100 7.526 1.416 o
2 1 26 52.713 57.145 1.565 29.063 o
2 1 27 207.227 202.884 2.650 7.817 o
2 1 28 709.046 682.681 5.939 2.220 o
2 1 29 42.719 44.634 1.547 35.634 o
2 1 30 461.544 468.959 4.921 3.343 o
2 1 31 21.129 20.534 1.361 69.421 o
2 1 32 39.131 39.479 1.643 38.375 o
2 1 33 381.739 373.121 4.502 4.085 o
2 1 34 22.496 27.601 1.543 58.990 o
2 1 35 408.599 397.318 4.826 3.794 o
2 1 36 267.188 269.356 3.765 5.786 o
2 1 37 174.594 181.448 4.211 8.040 o
2 1 38 165.015 168.604 3.266 9.134 o
2 1 39 100.672 97.842 2.668 15.025 o
2 1 40 141.085 143.077 3.314 10.451 o
2 1 41 75.469 80.549 2.956 18.025 o
2 1 42 21.003 29.816 1.904 54.533 o
2 1 43 5.182 8.506 1.691 139.499 o
2 1 44 40.461 45.107 3.039 27.992 o
2 1 45 29.223 40.444 2.648 36.048 o
2 1 46 3.936 6.093 1.808 148.645 o
2 1 47 18.708 24.465 3.047 42.740 o
2 1 48 8.353 4.268 2.675 77.635 o
2 1 49 3.276 1.847 3.944 48.048 o
2 1 50 256.518 210.196 21.325 1.427 o
2 2 2 1115.150 1121.300 5.124 1.464 o
2 2 3 48.006 43.189 0.647 36.511 o
2 2 4 451.479 444.080 2.400 3.736 o
2 2 5 213.616 219.420 1.421 7.847 o
2 2 6 24.271 28.000 0.564 65.933 o
2 2 7 83.964 82.309 0.788 20.374 o
2 2 8 5.190 3.439 0.343 355.594 o
2 2 9 1027.720 1043.060 5.195 1.576 o
2 2 10 123.043 124.834 1.193 13.626 o
2 2 11 2324.760 2311.780 10.945 0.664 o
2 2 12 2052.400 2043.240 9.799 0.759 o
2 2 13 186.002 191.689 1.545 8.941 o
2 2 14 75.751 72.901 0.941 22.513 o
2 2 15 134.221 138.738 1.365 12.355 o
2 2 16 460.579 449.320 3.142 3.606 o
2 2 17 224.893 220.239 2.106 7.411 o
2 2 18 119.593 111.037 1.500 14.203 o
2 2 19 626.691 606.180 4.570 2.592 o
2 2 20 374.381 371.527 3.227 4.358 o
2 2 21 1.843 3.729 0.643 515.187 o
2 2 22 209.716 200.777 2.399 7.879 o
2 2 23 139.193 126.291 1.876 12.121 o
2 2 24 45.132 44.303 1.358 35.395 o
2 2 25 127.211 125.147 2.018 12.767 o
2 2 26 3.618 5.482 0.876 293.988 o
2 2 27 40.223 41.566 1.601 37.431 o
2 2 28 661.025 663.823 6.634 2.279 o
2 2 29 0.000 -0.001 0.951 896.871 o
2 2 30 350.018 339.980 5.435 4.210 o
2 2 31 250.469 250.534 3.845 6.118 o
2 2 32 77.226 79.891 2.518 18.842 o
2 2 33 71.365 83.174 2.709 18.986 o
2 2 34 85.291 95.847 2.855 16.259 o
2 2 35 177.410 169.685 3.474 8.605 o
2 2 36 15.520 13.918 1.572 85.271 o
2 2 37 5.072 7.735 1.399 170.513 o
2 2 38 11.563 15.693 1.614 93.412 o
2 2 39 790.469 754.116 8.573 1.841 o
2 2 40 228.974 228.049 4.436 6.376 o
2 2 41 2.394 4.543 1.482 221.660 o
2 2 42 235.701 243.661 4.853 5.980 o
2 2 43 119.158 129.148 4.140 10.856 o
2 2 44 0.368 1.219 1.941 198.943 o
2 2 45 1.025 8.032 2.261 121.178 o
2 2 46 2.619 9.119 2.814 79.715 o
2 2 47 70.991 68.726 6.009 11.733 o
2 2 48 95.088 91.619 8.264 7.210 o
2 2 49 25.110 27.554 7.809 11.080 o
2 3 2 854.750 863.052 4.271 1.919 o
2 3 3 654.737 642.100 3.483 2.546 o
2 3 4 754.266 748.963 3.952 2.190 o
2 3 5 848.792 867.016 4.562 1.913 o
2 3 6 565.227 551.421 3.143 2.961 o
2 3 7 0.528 0.451 0.338 2317.460 o
2 3 8 110.786 106.001 1.130 15.425 o
2 3 9 34.609 41.419 1.013 44.201 o
2 3 10 1251.220 1225.100 6.989 1.275 o
2 3 11 161.882 162.401 1.684 10.266 o
2 3 12 100.621 104.223 1.403 16.283 o
2 3 13 834.691 811.773 5.492 1.930 o
2 3 14 437.858 430.373 3.181 3.772 o
2 3 15 185.625 181.227 1.767 9.043 o
2 3 16 113.784 105.279 1.345 15.036 o
2 3 17 172.877 171.538 1.879 9.589 o
2 3 18 0.070 0.759 0.512 2013.050 o
2 3 19 57.856 61.774 1.354 27.376 o
2 3 20 412.104 401.417 3.621 3.949 o
2 3 21 6.327 8.670 0.707 211.328 o
2 3 22 85.847 85.665 1.696 18.782 o
2 3 23 219.652 215.615 2.592 7.417 o
2 3 24 79.614 81.372 1.754 19.900 o
2 3 25 6.758 10.129 0.898 179.879 o
2 3 26 247.498 247.350 3.086 6.443 o
2 3 27 9.222 12.154 1.268 126.745 o
2 3 28 38.085 42.359 1.669 37.999 o
2 3 29 175.024 177.160 2.974 8.869 o
2 3 30 54.864 56.273 1.976 27.127 o
2 3 31 24.476 25.704 1.548 57.580 o
2 3 32 85.254 95.844 2.986 16.017 o
2 3 33 4.829 5.588 1.373 189.861 o
2 3 34 28.876 31.075 1.788 47.417 o
2 3 35 17.233 19.035 1.690 72.191 o
2 3 36 330.249 325.182 5.169 4.474 o
2 3 37 110.052 109.713 3.453 12.754 o
2 3 38 42.561 41.975 2.314 32.111 o
2 3 39 3.666 5.979 2.019 131.586 o
2 3 40 0.640 5.072 1.694 209.690 o
2 3 41 4.185 8.088 1.697 148.559 o
2 3 42 2.772 6.843 1.992 137.196 o
2 3 43 12.084 16.941 3.691 40.420 o
2 3 44 57.728 55.896 4.717 16.520 o
2 3 45 30.500 20.093 4.573 24.125 o
2 3 46 41.288 35.900 5.373 17.096 o
2 3 47 75.153 57.188 10.685 5.527 o
2 4 2 70.031 70.850 1.048 23.767 o
2 4 3 45.531 49.060 0.928 35.572 o
2 4 4 185.645 189.053 1.762 8.922 o
2 4 5 13.230 14.040 0.666 119.549 o
2 4 6 11.284 13.509 0.702 132.084 o
2 4 7 101.907 100.063 1.435 16.335 o
2 4 8 0.265 0.779 0.473 1893.700 o
2 4 9 1.283 1.075 0.488 1003.190 o
2 4 10 0.549 1.536 0.575 1090.790 o
2 4 11 202.534 190.221 2.079 8.310 o
2 4 12 0.004 1.274 0.544 1630.960 o
2 4 13 1584.880 1541.100 9.478 0.974 o
2 4 14 1231.950 1191.670 8.321 1.258 o
2 4 15 201.982 200.681 2.481 8.038 o
2 4 16 520.786 505.255 4.381 3.096 o
2 4 17 17.192 18.718 0.961 87.806 o
2 4 18 93.132 88.732 1.772 17.552 o
2 4 19 819.314 794.275 6.166 1.929 o
2 4 20 61.741 65.526 1.592 25.241 o
2 4 21 19.142 23.206 1.083 75.093 o
2 4 22 8.631 7.905 0.895 171.035 o
2 4 23 7.001 6.838 0.979 192.093 o
2 4 24 52.148 53.703 1.543 29.906 o
2 4 25 163.345 150.508 2.505 10.008 o
2 4 26 21.154 23.387 1.370 66.683 o
2 4 27 19.162 20.517 1.652 67.909 o
2 4 28 16.840 15.872 1.548 79.856 o
2 4 29 0.189 1.414 1.140 513.176 o
2 4 30 6.640 10.847 1.344 145.229 o
2 4 31 115.978 115.978 3.224 12.498 o
2 4 32 50.419 63.316 2.762 24.328 o
2 4 33 98.155 108.082 3.401 13.689 o
2 4 34 0.068 3.882 1.565 263.198 o
2 4 35 9.778 14.473 1.831 93.421 o
2 4 36 67.233 70.351 3.296 18.887 o
2 4 37 4.925 10.426 1.848 123.069 o
2 4 38 164.942 158.641 4.851 8.104 o
2 4 39 23.989 28.693 3.462 33.797 o
2 4 40 143.469 141.806 7.270 6.756 o
2 4 41 421.275 433.893 17.594 1.590 o
2 4 42 194.673 193.717 10.983 3.824 o
2 4 43 0.653 -2.781 5.388 27.718 o
2 5 2 188.697 185.392 1.949 8.818 o
2 5 3 77.077 80.364 1.373 21.006 o
2 5 4 184.002 178.521 2.058 9.025 o
2 5 5 2.772 6.314 0.616 362.732 o
2 5 6 360.106 352.518 3.258 4.535 o
2 5 7 257.492 248.170 2.784 6.368 o
2 5 8 16.755 19.393 1.031 86.780 o
2 5 9 169.804 167.207 2.101 9.676 o
2 5 10 20.461 22.038 0.905 75.962 o
2 5 11 103.487 99.587 1.887 15.726 o
2 5 12 55.592 59.243 1.992 26.458 o
2 5 13 27.222 29.603 1.496 52.672 o
2 5 14 65.430 69.515 1.971 22.999 o
2 5 15 75.628 78.738 2.174 19.905 o
2 5 16 5.256 6.692 1.039 214.880 o
2 5 17 102.037 108.308 2.673 14.463 o
2 5 18 130.608 127.739 2.816 11.778 o
2 5 19 23.288 29.274 1.604 56.128 o
2 5 20 2.090 4.410 0.961 357.419 o
2 5 21 7.797 8.872 1.201 153.803 o
2 5 22 45.596 52.440 2.046 30.401 o
2 5 23 1.770 2.909 1.218 325.141 o
2 5 24 12.239 16.077 1.484 94.821 o
2 5 25 12.232 17.609 1.751 83.993 o
2 5 26 61.078 69.906 3.707 18.506 o
2 5 27 49.888 61.087 2.740 24.801 o
2 5 28 0.269 5.162 1.559 243.898 o
2 5 29 288.538 292.433 6.537 4.529 o
2 5 30 21.151 22.361 2.255 53.313 o
2 5 31 64.897 71.035 3.145 19.615 o
2 5 32 446.086 415.193 7.851 3.040 o
2 5 33 5.791 10.371 2.755 73.532 o
2 5 34 0.000 5.991 3.412 64.414 o
2 5 35 184.507 185.390 8.685 4.996 o
2 5 36 19.761 31.652 6.640 14.675 o
2 5 37 191.791 164.817 12.163 3.466 o
2 5 38 0.048 -5.226 9.777 8.476 o
2 6 2 304.272 302.448 3.513 5.227 o
2 6 3 14.423 16.713 1.028 99.038 o
2 6 4 81.713 81.624 2.140 18.881 o
2 6 5 472.669 442.750 4.974 3.344 o
2 6 6 101.227 99.983 2.412 15.249 o
2 6 7 200.658 194.603 3.005 7.919 o
2 6 8 48.962 53.622 1.922 29.572 o
2 6 9 4.087 5.455 1.081 245.612 o
2 6 10 47.722 52.107 2.149 29.253 o
2 6 11 9.830 13.084 1.317 118.206 o
2 6 12 26.820 29.160 1.627 51.946 o
2 6 13 24.705 32.719 1.817 50.178 o
2 6 14 0.979 4.791 1.176 332.342 o
2 6 15 26.396 34.930 1.832 47.449 o
2 6 16 5.746 11.460 1.508 138.186 o
2 6 17 5.130 8.572 1.397 165.503 o
2 6 18 2.489 5.336 1.398 227.114 o
2 6 19 0.057 5.032 1.681 223.231 o
2 6 20 15.151 20.051 1.845 71.833 o
2 6 21 265.560 253.627 5.157 5.421 o
2 6 22 15.354 19.819 1.980 68.541 o
2 6 23 38.313 40.605 2.442 33.344 o
2 6 24 9.186 8.874 1.825 106.738 o
2 6 25 17.769 20.104 2.258 58.714 o
2 6 26 39.124 33.743 2.983 30.677 o
2 6 27 0.144 1.721 2.364 137.266 o
2 6 28 93.149 87.732 7.140 8.634 o
2 6 29 28.980 37.856 7.548 11.261 o
2 6 30 29.544 31.177 8.066 10.235 o
2 6 31 128.002 138.383 16.267 2.483 o
2 6 32 0.004 -7.670 7.333 15.071 o
2 7 2 13.504 19.719 2.198 66.765 o
2 7 3 1.504 4.311 2.027 154.229 o
2 7 4 0.060 0.993 2.100 176.855 o
2 7 5 28.351 34.159 2.594 38.701 o
2 7 6 27.247 27.933 1.806 50.157 o
2 7 7 1.809 3.811 1.718 196.959 o
2 7 8 33.842 38.233 2.518 35.375 o
2 7 9 1.304 4.535 1.901 171.264 o
2 7 10 1.092 7.382 1.996 147.923 o
2 7 11 0.039 3.561 2.302 138.047 o
2 7 12 23.720 16.506 2.806 45.339 o
2 7 13 14.985 17.038 3.897 35.951 o
2 7 14 40.744 41.479 3.778 24.186 o
2 7 15 25.739 27.416 4.366 25.809 o
2 7 16 14.524 5.360 5.697 21.418 o
2 7 17 4.422 -0.847 4.141 43.737 o
2 7 18 0.001 1.207 5.231 29.412 o
2 7 19 158.528 146.862 13.228 3.273 o
2 7 20 202.645 136.276 21.072 1.533 o
3 0 5 186.619 189.350 1.936 8.826 o
3 0 7 775.937 801.709 5.715 2.015 o
3 0 9 4181.520 4136.450 26.010 0.303 o
3 0 11 7901.080 8055.600 50.841 0.125 o
3 0 13 174.974 173.761 2.152 9.356 o
3 0 15 1598.960 1623.320 11.358 0.912 o
3 0 17 252.191 263.680 2.780 6.331 o
3 0 19 88.308 79.069 1.850 18.659 o
3 0 21 1293.380 1284.800 11.876 1.080 o
3 0 23 401.990 397.035 6.099 3.595 o
3 0 25 56.280 53.761 2.169 26.375 o
3 0 27 5437.220 5349.420 46.245 0.171 o
3 0 29 2045.190 2011.260 19.361 0.605 o
3 0 31 168.054 164.550 3.725 8.785 o
3 0 33 111.387 105.333 3.438 12.829 o
3 0 35 24.352 23.270 2.331 48.546 o
3 0 37 216.496 223.354 5.864 5.908 o
3 0 39 343.484 319.657 6.778 3.980 o
3 0 41 0.158 5.703 1.943 171.817 o
3 0 43 64.994 67.869 4.152 16.816 o
3 0 45 18.817 17.788 3.800 35.070 o
3 0 47 92.591 85.685 6.985 8.888 o
3 0 49 128.949 102.541 11.542 4.274 o
3 1 3 568.407 587.395 3.008 2.899 o
3 1 4 72.347 77.937 0.862 22.778 o
3 1 5 263.796 269.024 1.713 6.346 o
3 1 6 940.999 966.021 4.764 1.723 o
3 1 7 844.789 850.579 4.294 1.942 o
3 1 8 182.329 185.988 1.433 9.182 o
3 1 9 1199.110 1221.730 6.221 1.332 o
3 1 10 436.995 445.998 2.595 3.793 o
3 1 11 41.338 45.956 0.765 39.132 o
3 1 12 5873.530 5856.160 26.423 0.230 o
3 1 13 203.212 197.906 1.697 8.312 o
3 1 14 1506.900 1455.960 7.572 1.064 o
3 1 15 18.697 16.992 0.618 91.168 o
3 1 16 332.432 320.446 2.287 5.078 o
3 1 17 4.877 6.192 0.530 292.028 o
3 1 18 0.057 0.019 0.436 3842.750 o
3 1 19 343.741 353.172 2.824 4.739 o
3 1 20 0.807 1.890 0.530 977.045 o
3 1 21 2.762 2.950 0.603 479.956 o
3 1 22 598.764 607.351 4.526 2.669 o
3 1 23 2388.410 2369.450 14.316 0.607 o
3 1 24 383.205 378.534 3.603 4.212 o
3 1 25 23.350 28.481 1.215 61.227 o
3 1 26 429.727 443.576 4.251 3.645 o
3 1 27 231.691 238.499 2.884 6.855 o
3 1 28 294.793 292.730 3.400 5.411 o
3 1 29 624.909 615.715 5.267 2.529 o
3 1 30 55.586 61.679 1.565 27.478 o
3 1 31 50.129 54.192 1.830 29.456 o
3 1 32 127.731 135.280 2.739 11.804 o
3 1 33 227.078 229.254 3.422 6.826 o
3 1 34 114.552 118.113 2.654 13.202 o
3 1 35 31.281 37.205 1.722 43.632 o
3 1 36 134.146 142.970 2.895 11.139 o
3 1 37 18.121 20.059 1.506 73.174 o
3 1 38 315.405 335.773 4.661 4.680 o
3 1 39 0.927 3.320 1.122 391.860 o
3 1 40 1.286 3.015 1.147 370.071 o
3 1 41 7.475 11.193 1.675 117.537 o
3 1 42 8.219 10.104 1.627 119.195 o
3 1 43 77.042 78.394 3.339 17.053 o
3 1 44 9.675 7.760 1.861 105.197 o
3 1 45 3.135 3.429 1.654 190.594 o
3 1 46 0.256 1.986 2.869 94.005 o
3 1 47 49.035 49.922 4.906 17.161 o
3 1 48 0.004 -0.128 5.560 26.217 o
3 1 49 38.947 48.110 8.284 9.175 o
3 1 50 158.440 114.117 16.942 2.286 o
3 2 3 23.708 25.435 0.609 68.870 o
3 2 4 0.659 0.717 0.301 1982.920 o
3 2 5 48.860 53.750 0.745 33.415 o
3 2 6 928.616 961.252 5.105 1.728 o
3 2 7 64.502 72.519 0.963 24.968 o
3 2 8 0.156 0.625 0.357 2957.970 o
3 2 9 162.344 163.574 1.364 10.351 o
3 2 10 658.374 641.677 3.636 2.528 o
3 2 11 105.550 107.879 1.176 15.797 o
3 2 12 179.128 182.500 1.639 9.278 o
3 2 13 105.760 99.650 1.192 16.171 o
3 2 14 12.978 14.548 0.694 118.876 o
3 2 15 0.098 0.056 0.462 3202.540 o
3 2 16 121.032 114.285 1.686 13.826 o
3 2 17 198.739 185.441 1.897 8.543 o
3 2 18 6.866 7.342 0.592 222.228 o
3 2 19 23.055 23.551 1.103 66.902 o
3 2 20 7.892 11.383 0.775 167.095 o
3 2 21 81.563 84.814 1.699 19.443 o
3 2 22 869.736 860.859 6.582 1.794 o
3 2 23 49.100 57.035 1.490 30.573 o
3 2 24 299.336 295.964 3.257 5.376 o
3 2 25 136.769 139.859 2.208 11.647 o
3 2 26 306.336 294.263 3.551 5.239 o
3 2 27 0.241 1.918 0.834 756.699 o
3 2 28 1.565 2.899 0.922 451.911 o
3 2 29 86.197 91.020 2.354 17.331 o
3 2 30 68.302 69.035 2.585 20.857 o
3 2 31 294.619 297.697 4.148 5.191 o
3 2 32 82.006 88.015 2.448 17.838 o
3 2 33 29.977 34.247 1.748 45.545 o
3 2 34 27.087 31.565 1.966 46.904 o
3 2 35 222.692 203.087 3.924 6.930 o
3 2 36 16.306 18.661 1.687 74.580 o
3 2 37 87.407 97.440 3.068 15.581 o
3 2 38 78.245 82.313 2.968 17.552 o
3 2 39 119.432 120.277 3.418 11.938 o
3 2 40 31.169 30.541 2.241 41.448 o
3 2 41 0.177 2.569 1.625 261.687 o
3 2 42 36.254 41.233 2.586 33.105 o
3 2 43 4.683 4.175 1.835 147.790 o
3 2 44 32.451 34.532 3.418 29.754 o
3 2 45 3.019 5.276 2.581 96.135 o
3 2 46 53.008 48.403 4.369 18.739 o
3 2 47 7.942 10.687 4.078 38.983 o
3 2 48 0.172 -19.133 7.502 14.388 o
3 3 3 47.591 51.080 0.832 34.376 o
3 3 4 213.206 224.565 1.914 7.675 o
3 3 5 10.330 11.249 0.481 155.187 o
3 3 6 243.463 235.004 1.886 6.950 o
3 3 7 973.002 941.655 5.585 1.671 o
3 3 8 382.071 364.122 2.709 4.401 o
3 3 9 180.965 174.061 1.707 9.334 o
3 3 10 31.213 32.781 0.823 52.046 o
3 3 11 250.626 245.091 2.215 6.654 o
3 3 12 4.333 8.402 0.576 270.022 o
3 3 13 557.755 531.388 3.883 2.965 o
3 3 14 58.736 62.229 1.208 27.402 o
3 3 15 9.712 16.958 0.682 131.631 o
3 3 16 507.476 490.547 3.910 3.224 o
3 3 17 33.502 34.154 1.023 48.037 o
3 3 18 126.756 124.947 1.863 12.924 o
3 3 19 182.357 175.234 2.242 9.049 o
3 3 20 37.656 41.137 1.304 40.685 o
3 3 21 63.148 63.010 1.637 25.091 o
3 3 22 31.555 35.626 1.111 48.584 o
3 3 23 36.713 42.834 1.413 40.153 o
3 3 24 9.644 16.392 0.988 123.580 o
3 3 25 44.211 50.121 1.574 33.553 o
3 3 26 180.580 178.620 2.664 8.847 o
3 3 27 70.343 73.858 1.913 21.768 o
3 3 28 29.785 34.021 1.479 48.159 o
3 3 29 1.627 2.146 0.766 566.147 o
3 3 30 13.775 14.145 1.119 104.244 o
3 3 31 48.411 47.850 2.160 29.688 o
3 3 32 62.919 72.019 2.580 21.546 o
3 3 33 1.109 2.604 1.226 358.891 o
3 3 34 1.997 2.207 1.338 293.544 o
3 3 35 31.855 36.528 2.291 38.721 o
3 3 36 65.125 66.636 2.913 20.625 o
3 3 37 240.155 243.256 4.879 5.910 o
3 3 38 26.251 34.517 2.350 42.351 o
3 3 39 0.422 5.930 1.724 200.999 o
3 3 40 123.288 124.305 4.042 10.895 o
3 3 41 275.828 269.993 6.534 4.729 o
3 3 42 3.864 5.269 2.462 100.127 o
3 3 43 1.949 3.401 6.625 17.994 o
3 3 44 57.748 77.379 6.546 11.097 o
3 3 45 56.072 55.706 6.789 11.202 o
3 3 46 16.727 21.662 10.283 7.086 o
3 4 3 6.284 7.263 0.646 230.277 o
3 4 4 4.081 5.257 0.508 343.806 o
3 4 5 136.760 128.967 1.450 12.449 o
3 4 6 246.069 243.685 2.347 6.712 o
3 4 7 0.184 0.753 0.536 1753.520 o
3 4 8 57.193 59.983 1.323 27.916 o
3 4 9 18.267 20.681 0.916 82.793 o
3 4 10 233.051 233.994 2.550 6.978 o
3 4 11 381.344 378.437 4.227 4.120 o
3 4 12 46.055 49.739 1.360 33.709 o
3 4 13 98.252 101.024 1.834 16.233 o
3 4 14 410.305 396.564 4.017 3.917 o
3 4 15 377.677 357.587 3.991 4.258 o
3 4 16 39.649 41.911 1.459 38.423 o
3 4 17 47.841 47.215 1.523 32.841 o
3 4 18 20.621 24.502 1.216 68.897 o
3 4 19 163.365 172.266 3.009 9.297 o
3 4 20 22.321 23.898 1.435 63.401 o
3 4 21 24.720 27.987 1.529 56.087 o
3 4 22 52.904 55.444 1.957 27.891 o
3 4 23 102.430 98.925 2.804 14.628 o
3 4 24 13.316 14.970 1.184 102.469 o
3 4 25 8.054 9.941 1.321 139.248 o
3 4 26 23.980 26.259 1.672 56.260 o
3 4 27 118.679 126.923 3.241 12.003 o
3 4 28 21.769 24.129 1.680 60.449 o
3 4 29 17.562 19.996 1.672 70.968 o
3 4 30 5.578 6.682 1.469 163.755 o
3 4 31 4.573 5.936 1.583 166.566 o
3 4 32 51.734 55.815 2.841 24.564 o
3 4 33 9.037 12.336 2.155 86.222 o
3 4 34 8.617 11.583 1.841 102.634 o
3 4 35 33.016 42.795 3.236 29.471 o
3 4 36 115.553 117.049 4.252 11.168 o
3 4 37 50.457 50.838 3.927 20.692 o
3 4 38 1.567 5.267 2.375 116.542 o
3 4 39 8.021 11.231 3.550 48.052 o
3 4 40 53.769 59.281 6.314 12.285 o
3 4 41 20.777 35.562 7.279 12.459 o
3 4 42 45.508 63.419 8.871 7.879 o
3 4 43 128.857 111.672 25.202 1.170 o
3 5 3 128.983 128.204 1.785 12.737 o
3 5 4 9.735 10.302 0.728 156.251 o
3 5 5 83.331 83.851 1.880 18.965 o
3 5 6 0.077 0.880 0.619 1486.440 o
3 5 7 2.863 4.861 0.718 373.122 o
3 5 8 635.134 615.595 5.069 2.520 o
3 5 9 17.923 23.060 1.144 77.010 o
3 5 10 26.493 31.716 1.222 54.964 o
3 5 11 10.438 14.531 1.029 122.852 o
3 5 12 5.372 6.838 0.943 222.694 o
3 5 13 365.679 343.654 4.125 4.370 o
3 5 14 63.392 60.282 2.018 24.307 o
3 5 15 14.454 15.838 1.369 91.336 o
3 5 16 17.030 19.771 1.456 76.886 o
3 5 17 1.525 1.845 1.065 426.629 o
3 5 18 8.753 11.127 1.474 121.860 o
3 5 19 7.938 12.147 1.397 127.935 o
3 5 20 106.835 111.142 3.208 13.258 o
3 5 21 83.254 86.376 2.763 17.168 o
3 5 22 30.758 33.027 1.903 44.016 o
3 5 23 147.913 146.887 3.264 10.136 o
3 5 24 38.660 43.649 2.055 35.012 o
3 5 25 0.135 4.018 1.318 336.757 o
3 5 26 16.144 20.292 1.928 67.871 o
3 5 27 2.094 5.847 1.669 186.097 o
3 5 28 30.274 32.305 2.529 38.737 o
3 5 29 31.894 32.445 2.466 38.346 o
3 5 30 345.345 356.096 10.265 3.009 o
3 5 31 34.758 32.127 2.603 35.739 o
3 5 32 95.394 87.773 5.438 11.076 o
3 5 33 168.803 173.145 7.242 6.121 o
3 5 34 366.875 363.993 16.919 1.769 o
3 5 35 14.022 9.609 7.333 13.584 o
3 6 3 90.380 98.248 2.176 16.745 o
3 6 4 7.996 11.893 1.255 136.508 o
3 6 5 10.461 12.888 1.206 120.208 o
3 6 6 155.975 155.225 2.950 9.903 o
3 6 7 397.255 368.658 4.819 3.944 o
3 6 8 290.675 293.799 4.227 5.230 o
3 6 9 48.907 52.097 2.230 28.510 o
3 6 10 2.372 6.647 1.419 213.527 o
3 6 11 18.390 21.278 1.653 68.602 o
3 6 12 0.194 4.023 1.322 332.470 o
3 6 13 63.854 65.503 2.610 21.878 o
3 6 14 197.543 204.133 4.042 7.357 o
3 6 15 16.068 23.140 2.040 63.269 o
3 6 16 34.655 40.126 2.171 37.117 o
3 6 17 239.012 233.957 4.601 6.109 o
3 6 18 26.269 29.990 2.075 47.078 o
3 6 19 71.296 72.995 2.898 19.237 o
3 6 20 126.903 126.157 3.991 10.749 o
3 6 21 6.894 13.948 1.742 109.932 o
3 6 22 1.236 3.508 1.893 179.401 o
3 6 23 8.928 10.387 2.201 87.497 o
3 6 24 146.164 161.102 6.497 7.160 o
3 6 25 0.204 1.491 3.727 57.114 o
3 6 26 367.564 337.289 14.583 2.129 o
3 6 27 28.961 30.608 5.564 18.087 o
3 6 28 488.194 435.427 28.700 0.776 o
3 6 29 89.567 79.053 13.655 3.573 o
3 7 3 18.101 19.732 2.466 54.637 o
3 7 4 65.926 60.136 3.536 19.049 o
3 7 5 5.898 9.735 1.846 119.590 o
3 7 6 51.897 57.340 2.767 24.656 o
3 7 7 18.725 21.942 2.165 57.971 o
3 7 8 5.373 10.748 1.818 121.567 o
3 7 9 0.060 4.270 1.902 188.233 o
3 7 10 18.050 26.578 2.533 49.954 o
3 7 11 10.579 13.480 3.991 37.965 o
3 7 12 5.690 7.920 3.027 66.545 o
3 7 13 1.273 5.931 2.204 131.064 o
3 7 14 22.776 28.148 3.253 36.650 o
3 7 15 144.487 152.097 10.164 4.702 o
3 7 16 108.693 83.445 11.819 4.339 o
4 0 4 1096.020 1127.280 7.774 1.391 o
4 0 6 5643.650 5762.320 37.427 0.196 o
4 0 8 2461.510 2435.590 15.852 0.572 o
4 0 10 1592.560 1614.340 10.979 0.924 o
4 0 12 475.549 507.194 4.277 3.282 o
4 0 14 183.149 188.401 2.157 8.858 o
4 0 16 456.004 437.189 4.214 3.535 o
4 0 18 642.223 621.093 5.812 2.435 o
4 0 20 640.551 611.388 7.229 2.321 o
4 0 22 880.408 886.447 10.526 1.539 o
4 0 24 348.671 333.296 5.641 4.193 o
4 0 26 262.685 263.711 5.652 5.211 o
4 0 28 262.897 254.395 4.641 5.639 o
4 0 30 573.100 603.221 8.310 2.359 o
4 0 32 5.291 6.965 1.589 153.782 o
4 0 34 10.165 12.092 2.075 86.414 o
4 0 36 47.968 52.919 2.984 25.175 o
4 0 38 154.571 149.938 4.662 8.658 o
4 0 40 221.866 218.896 5.515 6.040 o
4 0 42 6.205 11.322 2.557 79.082 o
4 0 44 228.607 230.040 7.369 5.005 o
4 0 46 87.352 84.312 7.302 8.635 o
4 0 48 41.574 33.715 10.283 6.534 o
4 1 4 2184.350 2221.230 10.027 0.709 o
4 1 5 187.049 196.631 1.475 8.854 o
4 1 6 362.934 390.256 2.399 4.486 o
4 1 7 12.908 10.655 0.469 136.782 o
4 1 8 23.392 30.954 0.668 64.286 o
4 1 9 564.807 574.973 3.415 2.904 o
4 1 10 254.270 248.552 1.962 6.620 o
4 1 11 68.424 77.517 1.020 23.435 o
4 1 12 18.709 20.622 0.561 86.274 o
4 1 13 3.738 3.822 0.427 415.690 o
4 1 14 59.363 58.578 0.993 28.212 o
4 1 15 336.583 339.933 2.740 4.875 o
4 1 16 40.495 42.644 1.065 39.579 o
4 1 17 19.427 21.220 0.853 80.038 o
4 1 18 612.770 603.418 4.833 2.612 o
4 1 19 971.726 973.659 7.033 1.596 o
4 1 20 339.023 336.847 3.195 4.789 o
4 1 21 423.425 427.497 3.800 3.784 o
4 1 22 1373.300 1367.760 9.392 1.101 o
4 1 23 2197.640 2121.470 13.669 0.666 o
4 1 24 962.760 958.005 7.130 1.608 o
4 1 25 24.520 26.316 1.173 61.566 o
4 1 26 13.466 9.914 1.001 119.788 o
4 1 27 6.320 8.007 0.934 197.571 o
4 1 28 11.001 11.798 1.092 125.065 o
4 1 29 376.318 374.722 4.295 4.154 o
4 1 30 1.671 1.278 0.882 539.944 o
4 1 31 22.872 26.947 1.390 60.914 o
4 1 32 59.898 60.573 2.225 24.433 o
4 1 33 230.516 225.253 3.374 6.819 o
4 1 34 88.304 93.846 2.665 16.397 o
4 1 35 74.052 74.902 2.457 19.800 o
4 1 36 20.762 19.767 1.665 65.562 o
4 1 37 249.483 245.710 4.067 6.086 o
4 1 38 34.520 46.903 2.078 36.091 o
4 1 39 168.586 152.699 3.722 8.951 o
4 1 40 0.990 2.705 1.240 357.090 o
4 1 41 1.744 1.664 1.486 269.003 o
4 1 42 5.107 6.756 1.912 128.411 o
4 1 43 11.803 12.841 2.207 76.644 o
4 1 44 1.738 2.482 1.828 189.621 o
4 1 45 10.645 14.387 2.709 62.725 o
4 1 46 3.578 10.655 4.065 41.974 o
4 1 47 1.735 4.333 5.316 27.489 o
4 1 48 81.228 87.051 9.624 6.155 o
4 2 4 437.075 440.286 2.916 3.777 o
4 2 5 97.157 94.128 1.068 17.512 o
4 2 6 267.681 273.900 2.044 6.190 o
4 2 7 491.904 475.786 3.009 3.407 o
4 2 8 1438.540 1401.450 7.346 1.113 o
4 2 9 495.753 482.316 3.286 3.350 o
4 2 10 32.552 28.483 0.864 52.667 o
4 2 11 476.916 484.542 3.490 3.410 o
4 2 12 211.648 209.230 1.960 7.877 o
4 2 13 31.197 38.608 0.993 48.279 o
4 2 14 115.410 119.076 1.610 14.131 o
4 2 15 27.848 35.350 1.053 52.792 o
4 2 16 1.720 2.827 0.655 575.011 o
4 2 17 679.393 649.254 5.081 2.377 o
4 2 18 358.799 366.441 3.479 4.454 o
4 2 19 1019.360 985.078 7.214 1.537 o
4 2 20 264.703 264.561 2.910 6.102 o
4 2 21 665.962 638.005 5.264 2.406 o
4 2 22 503.707 505.731 4.589 3.137 o
4 2 23 2.478 3.321 0.797 420.046 o
4 2 24 167.290 162.675 2.466 9.657 o
4 2 25 13.020 11.160 1.065 116.562 o
4 2 26 291.246 282.548 3.733 5.423 o
4 2 27 68.101 73.156 2.379 21.095 o
4 2 28 32.093 33.253 1.508 46.266 o
4 2 29 5.078 7.602 1.020 212.218 o
4 2 30 112.613 116.769 2.471 13.591 o
4 2 31 26.302 30.430 1.518 52.993 o
4 2 32 241.210 249.093 4.169 6.143 o
4 2 33 1.288 2.402 1.161 380.913 o
4 2 34 46.015 50.876 2.224 29.682 o
4 2 35 168.887 174.661 3.561 8.724 o
4 2 36 29.786 34.069 2.000 43.460 o
4 2 37 50.898 49.387 2.389 27.602 o
4 2 38 2.590 1.969 1.385 266.867 o
4 2 39 22.529 27.463 2.146 50.808 o
4 2 40 10.100 13.348 1.880 92.290 o
4 2 41 44.109 52.498 2.879 26.745 o
4 2 42 8.217 10.526 2.063 95.627 o
4 2 43 1.131 9.187 2.355 110.491 o
4 2 44 9.157 11.953 2.726 66.613 o
4 2 45 9.754 14.510 3.706 42.529 o
4 2 46 19.276 92.876 36.328 0.605 o
4 2 47 0.002 -8.007 9.019 9.964 o
4 3 4 1.094 1.751 0.442 999.000 o
4 3 5 39.100 46.455 1.143 38.949 o
4 3 6 1075.750 1063.990 7.585 1.439 o
4 3 7 1011.270 1021.730 6.674 1.549 o
4 3 8 50.506 50.308 1.075 32.639 o
4 3 9 260.105 273.173 2.480 6.215 o
4 3 10 207.512 206.261 2.073 7.979 o
4 3 11 1204.580 1172.100 7.830 1.297 o
4 3 12 822.697 789.837 5.863 1.944 o
4 3 13 150.039 153.442 2.083 10.759 o
4 3 14 136.207 128.767 1.898 12.206 o
4 3 15 324.653 321.777 3.335 4.964 o
4 3 16 608.894 590.377 5.002 2.625 o
4 3 17 20.969 24.157 1.020 71.224 o
4 3 18 1.010 0.430 0.703 924.314 o
4 3 19 6.130 6.645 0.691 235.935 o
4 3 20 43.026 47.180 1.455 35.294 o
4 3 21 1.070 1.486 0.750 717.234 o
4 3 22 4.813 6.428 0.879 246.806 o
4 3 23 79.453 82.015 1.962 19.506 o
4 3 24 21.030 25.851 1.539 62.374 o
4 3 25 3.461 3.715 1.001 304.016 o
4 3 26 324.967 313.871 4.003 4.852 o
4 3 27 51.984 57.645 1.920 27.974 o
4 3 28 0.926 0.826 1.062 524.010 o
4 3 29 0.989 0.716 1.175 449.887 o
4 3 30 5.009 6.252 1.263 195.702 o
4 3 31 1.117 1.499 1.174 413.118 o
4 3 32 170.433 169.416 4.053 8.415 o
4 3 33 92.503 98.714 3.551 14.216 o
4 3 34 186.732 183.303 4.160 7.758 o
4 3 35 54.921 56.034 2.802 23.973 o
4 3 36 11.116 17.453 2.184 73.817 o
4 3 37 303.659 303.185 5.593 4.660 o
4 3 38 111.650 110.361 4.254 11.525 o
4 3 39 130.260 124.777 4.314 10.270 o
4 3 40 1.280 7.530 2.245 122.486 o
4 3 41 50.305 45.492 4.086 20.490 o
4 3 42 40.090 41.099 5.489 16.505 o
4 3 43 52.662 50.013 5.778 14.049 o
4 3 44 0.989 10.873 8.682 10.473 o
4 4 4 57.300 60.592 1.350 27.724 o
4 4 5 0.633 0.629 0.505 1469.090 o
4 4 6 106.077 106.455 1.713 15.351 o
4 4 7 425.670 419.040 4.053 3.760 o
4 4 8 74.950 78.332 1.693 21.007 o
4 4 9 26.462 27.481 1.250 57.317 o
4 4 10 55.030 62.672 1.605 27.378 o
4 4 11 17.127 19.946 1.352 78.629 o
4 4 12 80.016 86.433 2.112 18.835 o
4 4 13 91.957 98.430 2.220 16.502 o
4 4 14 13.294 15.716 1.058 104.742 o
4 4 15 88.888 84.235 1.998 18.013 o
4 4 16 16.506 16.898 1.282 85.761 o
4 4 17 15.956 23.154 1.373 77.189 o
4 4 18 371.631 369.013 4.632 4.140 o
4 4 19 5.318 7.352 1.189 191.692 o
4 4 20 6.985 7.196 1.469 148.167 o
4 4 21 21.056 21.962 1.792 61.243 o
4 4 22 3.407 2.816 1.238 266.653 o
4 4 23 216.609 212.382 3.954 6.943 o
4 4 24 38.695 40.514 2.195 34.840 o
4 4 25 61.023 58.737 2.650 22.953 o
4 4 26 206.111 214.030 4.159 7.026 o
4 4 27 0.720 1.596 1.256 394.846 o
4 4 28 191.264 188.965 4.148 7.597 o
4 4 29 0.259 2.851 1.424 317.267 o
4 4 30 51.758 56.567 2.802 24.635 o
4 4 31 0.208 2.384 1.581 275.882 o
4 4 32 147.127 156.403 5.433 8.099 o
4 4 33 358.620 358.567 7.633 3.573 o
4 4 34 10.683 13.532 2.072 83.099 o
4 4 35 0.945 3.304 1.741 210.920 o
4 4 36 5.538 8.517 2.229 100.902 o
4 4 37 19.799 32.755 3.613 33.257 o
4 4 38 249.902 251.181 18.952 1.700 o
4 4 39 15.928 22.188 5.216 22.728 o
4 4 40 34.196 40.551 6.598 13.379 o
4 4 41 23.974 31.613 6.522 14.741 o
4 5 4 80.160 83.860 1.977 19.242 o
4 5 5 612.842 584.514 5.559 2.574 o
4 5 6 0.013 2.670 0.850 707.858 o
4 5 7 109.467 110.933 2.304 14.235 o
4 5 8 106.189 109.758 2.451 14.364 o
4 5 9 104.434 102.997 2.250 15.045 o
4 5 10 111.911 108.956 2.763 13.572 o
4 5 11 419.152 416.953 5.053 3.646 o
4 5 12 19.633 23.655 1.573 65.792 o
4 5 13 10.067 12.474 1.349 117.124 o
4 5 14 34.324 38.319 1.819 40.435 o
4 5 15 19.719 23.867 1.600 65.034 o
4 5 16 48.099 50.568 2.216 29.076 o
4 5 17 111.385 109.572 3.082 13.176 o
4 5 18 12.096 16.061 1.600 91.504 o
4 5 19 103.840 111.147 3.243 13.414 o
4 5 20 298.622 288.979 4.751 5.021 o
4 5 21 85.189 83.274 2.963 16.721 o
4 5 22 153.996 160.812 3.959 9.100 o
4 5 23 15.235 20.842 1.821 71.442 o
4 5 24 319.361 304.250 5.604 4.524 o
4 5 25 79.484 88.491 3.663 15.543 o
4 5 26 23.155 25.829 2.197 50.300 o
4 5 27 10.428 9.662 1.955 94.302 o
4 5 28 23.595 27.625 2.436 45.952 o
4 5 29 128.565 116.152 4.781 9.971 o
4 5 30 9.834 10.911 3.007 58.620 o
4 5 31 10.043 15.048 3.876 39.498 o
4 5 32 36.166 40.280 5.793 15.835 o
4 5 33 0.210 8.825 7.048 15.855 o
4 5 34 0.494 -2.023 14.497 3.853 o
4 5 35 23.876 47.530 12.559 4.695 o
4 6 4 89.076 88.818 2.493 16.887 o
4 6 5 0.725 2.153 1.124 443.451 o
4 6 6 12.496 16.928 1.326 97.454 o
4 6 7 99.241 108.573 3.472 13.482 o
4 6 8 165.380 159.022 3.504 9.111 o
4 6 9 79.460 81.502 2.613 18.232 o
4 6 10 0.109 2.186 1.130 490.300 o
4 6 11 54.751 56.617 2.287 25.957 o
4 6 12 35.736 37.152 2.360 35.919 o
4 6 13 0.154 2.243 1.325 376.059 o
4 6 14 77.254 76.969 2.792 18.411 o
4 6 15 64.136 66.140 2.572 21.883 o
4 6 16 67.238 66.278 2.386 21.842 o
4 6 17 13.093 16.131 1.504 91.236 o
4 6 18 106.282 95.133 3.133 13.981 o
4 6 19 3.939 3.913 1.600 184.068 o
4 6 20 1.064 4.933 1.652 211.418 o
4 6 21 230.027 214.395 5.304 6.060 o
4 6 22 0.685 0.324 2.457 128.602 o
4 6 23 104.702 107.655 6.492 8.831 o
4 6 24 21.413 25.439 6.188 16.550 o
4 6 25 1.590 5.917 5.996 21.685 o
4 6 26 6.922 18.610 5.265 24.712 o
4 6 27 25.290 29.922 10.199 6.950 o
4 7 4 20.712 18.788 2.619 49.788 o
4 7 5 15.473 15.190 2.491 60.391 o
4 7 6 16.657 16.612 2.682 54.010 o
4 7 7 4.769 10.346 2.837 72.644 o
4 7 8 4.783 6.204 2.725 81.946 o
4 7 9 9.666 9.332 3.036 59.146 o
4 7 10 0.800 1.996 4.109 46.460 o
4 7 11 19.674 29.709 3.888 31.269 o
4 7 12 0.114 11.596 3.662 53.118 o
4 7 13 60.670 57.921 7.907 8.949 o
4 7 14 12.278 30.300 5.692 19.778 o
4 7 15 136.021 118.111 16.938 2.329 o
4 7 16 2.962 13.570 8.092 11.827 o
5 0 5 964.528 980.304 7.275 1.589 o
5 0 7 2030.560 2053.240 14.736 0.685 o
5 0 9 235.810 236.292 2.688 6.863 o
5 0 11 244.869 249.192 2.813 6.555 o
5 0 13 34.903 45.413 1.646 39.086 o
5 0 15 4.950 6.249 0.778 258.781 o
5 0 17 1014.260 992.950 9.269 1.445 o
5 0 19 710.084 694.937 7.748 2.067 o
5 0 21 1.934 2.511 0.900 448.122 o
5 0 23 881.186 871.577 10.242 1.562 o
5 0 25 209.546 196.424 4.487 6.956 o
5 0 27 743.673 739.949 9.671 1.829 o
5 0 29 170.065 161.200 4.160 8.461 o
5 0 31 249.548 258.949 4.916 5.672 o
5 0 33 2.162 1.343 1.495 259.709 o
5 0 35 191.219 196.836 5.525 6.686 o
5 0 37 246.933 250.696 5.534 5.505 o
5 0 39 45.999 52.307 3.743 22.151 o
5 0 41 17.391 18.055 2.585 54.215 o
5 0 43 58.142 61.023 4.311 17.494 o
5 0 45 0.914 7.691 4.366 39.439 o
5 0 47 76.673 74.502 16.858 2.534 o
5 1 5 5.823 5.180 0.419 288.651 o
5 1 6 195.953 185.454 1.578 8.725 o
5 1 7 603.424 586.628 3.429 2.765 o
5 1 8 3187.630 3130.380 14.667 0.470 o
5 1 9 149.355 157.125 1.531 10.997 o
5 1 10 352.565 363.608 2.595 4.652 o
5 1 11 24.636 28.262 0.843 63.116 o
5 1 12 47.495 48.444 1.130 34.169 o
5 1 13 21.017 23.150 0.819 74.574 o
5 1 14 1384.550 1375.070 7.966 1.132 o
5 1 15 311.882 306.821 2.861 5.264 o
5 1 16 150.619 138.841 1.831 11.219 o
5 1 17 338.707 333.037 3.014 4.841 o
5 1 18 3.446 4.836 0.691 350.462 o
5 1 19 0.694 1.091 0.644 1009.760 o
5 1 20 116.185 118.078 2.515 13.249 o
5 1 21 917.774 905.446 7.617 1.658 o
5 1 22 0.032 0.136 0.754 1352.050 o
5 1 23 476.965 478.856 4.857 3.265 o
5 1 24 229.130 235.380 3.160 6.833 o
5 1 25 1.396 2.807 0.863 500.035 o
5 1 26 180.743 178.564 2.778 8.784 o
5 1 27 246.097 241.409 3.224 6.469 o
5 1 28 0.565 1.804 0.960 586.914 o
5 1 29 8.102 7.923 1.158 158.419 o
5 1 30 9.055 9.689 1.219 138.919 o
5 1 31 0.735 3.275 1.005 462.491 o
5 1 32 23.284 27.488 1.623 56.995 o
5 1 33 43.371 46.915 1.967 32.703 o
5 1 34 23.539 29.659 1.702 54.380 o
5 1 35 7.364 11.037 1.341 139.056 o
5 1 36 218.690 219.367 4.151 6.750 o
5 1 37 0.085 1.883 1.321 392.216 o
5 1 38 33.929 36.349 2.016 39.791 o
5 1 39 22.776 26.183 2.045 52.608 o
5 1 40 1.511 3.210 1.546 240.799 o
5 1 41 0.813 2.412 1.665 238.169 o
5 1 42 1.407 3.505 2.130 146.698 o
5 1 43 0.845 0.454 1.892 207.010 o
5 1 44 29.779 29.636 5.149 20.026 o
5 1 45 17.053 19.928 4.437 28.799 o
5 1 46 34.758 38.594 6.475 13.774 o
5 1 47 132.520 106.784 17.026 2.328 o
5 2 5 120.057 117.725 1.914 13.582 o
5 2 6 102.433 106.840 1.425 15.950 o
5 2 7 103.719 111.243 1.236 15.767 o
5 2 8 136.852 130.481 1.461 12.393 o
5 2 9 23.569 26.137 0.770 67.222 o
5 2 10 114.748 112.405 1.429 14.589 o
5 2 11 26.935 28.214 0.886 59.477 o
5 2 12 2525.110 2394.340 14.222 0.587 o
5 2 13 1741.110 1694.340 10.920 0.866 o
5 2 14 61.953 60.495 1.286 26.567 o
5 2 15 781.288 776.938 5.669 2.029 o
5 2 16 210.543 209.877 2.434 7.739 o
5 2 17 459.151 443.887 4.268 3.497 o
5 2 18 473.660 469.658 5.734 3.178 o
5 2 19 149.390 146.543 2.292 10.812 o
5 2 20 1318.800 1305.510 10.056 1.123 o
5 2 21 299.275 293.686 3.682 5.286 o
5 2 22 1155.190 1132.690 9.088 1.298 o
5 2 23 236.685 231.147 3.281 6.693 o
5 2 24 75.172 82.430 2.215 19.608 o
5 2 25 102.798 106.653 2.487 14.721 o
5 2 26 119.187 121.102 3.004 12.414 o
5 2 27 3.832 6.269 1.156 230.497 o
5 2 28 18.826 18.270 1.461 74.477 o
5 2 29 26.008 27.931 1.624 53.520 o
5 2 30 17.182 19.137 1.498 76.358 o
5 2 31 81.088 80.956 2.414 18.473 o
5 2 32 74.019 82.738 2.413 19.327 o
5 2 33 46.481 51.761 2.196 29.510 o
5 2 34 10.101 12.520 1.598 105.633 o
5 2 35 106.018 108.517 3.487 13.003 o
5 2 36 4.848 8.502 1.633 146.957 o
5 2 37 0.487 7.301 1.782 181.334 o
5 2 38 123.683 129.763 4.223 10.544 o
5 2 39 238.197 235.514 5.522 5.708 o
5 2 40 49.224 54.574 3.267 23.415 o
5 2 41 8.564 8.381 2.150 94.076 o
5 2 42 206.450 186.755 7.354 5.477 o
5 2 43 1.718 9.107 3.804 49.331 o
5 2 44 1.909 8.593 7.273 14.780 o
5 2 45 79.612 58.028 10.481 5.634 o
5 2 46 7.053 -0.337 9.187 9.357 o
5 3 5 0.360 0.192 0.565 1754.710 o
5 3 6 1.389 1.546 0.615 768.571 o
5 3 7 62.486 69.969 1.456 24.844 o
5 3 8 159.345 151.285 2.190 10.342 o
5 3 9 363.008 369.518 3.459 4.413 o
5 3 10 276.966 267.926 2.760 5.944 o
5 3 11 792.827 770.118 5.971 1.998 o
5 3 12 62.619 64.433 1.433 25.540 o
5 3 13 216.566 214.935 2.428 7.548 o
5 3 14 18.914 16.915 0.937 85.828 o
5 3 15 0.374 0.980 0.733 1004.330 o
5 3 16 44.861 47.264 1.560 33.959 o
5 3 17 313.622 320.489 3.856 4.962 o
5 3 18 0.035 0.884 0.818 989.494 o
5 3 19 361.127 358.186 4.038 4.367 o
5 3 20 715.091 707.827 6.327 2.158 o
5 3 21 287.442 279.920 3.804 5.462 o
5 3 22 26.154 29.837 1.655 51.982 o
5 3 23 35.414 37.254 1.525 42.134 o
5 3 24 105.961 109.168 2.545 14.286 o
5 3 25 0.035 0.226 0.939 872.859 o
5 3 26 139.123 136.245 2.937 11.026 o
5 3 27 110.747 116.942 3.298 12.694 o
5 3 28 44.526 44.295 2.195 31.556 o
5 3 29 216.852 215.200 4.188 6.802 o
5 3 30 448.033 439.905 5.959 3.309 o
5 3 31 2.187 4.564 1.335 254.739 o
5 3 32 15.872 17.188 1.896 72.047 o
5 3 33 28.218 33.197 2.335 41.617 o
5 3 34 0.004 3.161 1.969 185.392 o
5 3 35 52.741 56.641 3.193 22.789 o
5 3 36 0.224 -0.234 1.780 250.214 o
5 3 37 8.512 10.178 2.101 93.475 o
5 3 38 79.812 82.548 4.363 14.235 o
5 3 39 123.005 125.191 7.028 7.540 o
5 3 40 273.513 265.081 9.859 3.612 o
5 3 41 218.661 192.399 11.078 3.662 o
5 3 42 29.346 34.349 9.024 8.444 o
5 4 5 575.688 562.508 4.943 2.763 o
5 4 6 3.896 4.398 0.870 304.345 o
5 4 7 45.165 39.550 1.325 36.711 o
5 4 8 190.013 183.930 2.964 8.348 o
5 4 9 0.049 1.145 0.832 913.768 o
5 4 10 4.095 5.390 0.848 284.974 o
5 4 11 634.175 612.806 6.092 2.439 o
5 4 12 68.779 79.007 2.639 19.840 o
5 4 13 45.575 50.612 1.540 33.011 o
5 4 14 528.914 507.525 5.038 2.992 o
5 4 15 6.960 6.777 1.037 187.893 o
5 4 16 330.365 325.874 3.866 4.781 o
5 4 17 186.738 183.538 2.625 8.613 o
5 4 18 33.019 34.907 1.543 44.598 o
5 4 19 400.122 374.493 4.381 3.986 o
5 4 20 210.991 201.908 3.223 7.499 o
5 4 21 9.057 10.896 1.402 124.621 o
5 4 22 1.768 4.305 1.163 314.158 o
5 4 23 1.209 2.347 1.155 389.652 o
5 4 24 157.750 156.914 3.494 9.406 o
5 4 25 29.400 37.312 2.223 40.565 o
5 4 26 4.229 6.653 1.499 175.796 o
5 4 27 79.509 82.521 3.089 17.119 o
5 4 28 19.215 23.677 1.956 59.851 o
5 4 29 72.182 78.227 3.439 17.370 o
5 4 30 132.498 140.488 4.946 9.217 o
5 4 31 2.315 5.766 2.232 122.614 o
5 4 32 1.338 3.834 1.743 199.781 o
5 4 33 116.499 116.088 4.318 11.059 o
5 4 34 31.186 27.834 3.469 30.998 o
5 4 35 1.363 4.365 3.851 50.841 o
5 4 36 20.865 24.066 10.280 6.989 o
5 4 37 8.978 12.361 7.055 14.866 o
5 4 38 16.338 14.477 10.505 6.884 o
5 4 39 22.058 17.532 9.187 8.617 o
5 4 40 194.018 192.580 26.129 1.048 o
5 5 5 72.721 78.736 2.031 20.674 o
5 5 6 29.756 33.328 1.761 45.979 o
5 5 7 2.276 3.225 1.091 336.702 o
5 5 8 105.790 113.132 3.042 13.492 o
5 5 9 129.188 126.265 3.096 11.613 o
5 5 10 49.377 58.728 2.371 26.781 o
5 5 11 10.773 12.086 1.509 107.533 o
5 5 12 0.000 1.697 1.022 618.444 o
5 5 13 191.937 189.813 3.522 7.928 o
5 5 14 7.196 10.126 1.401 139.755 o
5 5 15 43.380 46.017 2.293 31.131 o
5 5 16 17.930 18.406 1.851 68.015 o
5 5 17 120.820 120.943 3.654 11.561 o
5 5 18 50.303 57.594 2.933 24.296 o
5 5 19 22.710 21.723 2.126 53.938 o
5 5 20 0.539 5.483 1.560 234.297 o
5 5 21 20.672 19.994 2.289 54.623 o
5 5 22 9.224 7.597 2.228 89.648 o
5 5 23 79.779 79.992 3.917 15.342 o
5 5 24 1.878 5.353 1.784 175.865 o
5 5 25 135.657 149.311 5.022 8.900 o
5 5 26 81.437 86.276 3.750 15.276 o
5 5 27 0.337 3.987 2.065 162.336 o
5 5 28 23.108 19.646 3.660 34.194 o
5 5 29 15.287 11.714 4.795 27.377 o
5 5 30 0.047 2.881 4.253 43.686 o
5 5 31 4.861 4.973 8.766 10.241 o
5 5 32 57.356 70.540 14.329 3.459 o
5 5 33 9.977 17.616 10.704 6.728 o
5 6 5 92.179 107.102 3.368 14.230 o
5 6 6 9.527 11.380 1.459 117.612 o
5 6 7 26.054 28.592 1.899 49.927 o
5 6 8 0.395 4.367 1.361 304.806 o
5 6 9 29.529 33.960 2.157 42.201 o
5 6 10 39.141 42.411 2.296 33.550 o
5 6 11 11.117 14.350 1.987 83.813 o
5 6 12 21.902 23.555 1.964 56.309 o
5 6 13 22.885 29.687 1.994 51.361 o
5 6 14 8.708 13.902 2.178 84.057 o
5 6 15 0.007 6.087 1.730 205.389 o
5 6 16 270.287 256.290 6.461 4.866 o
5 6 17 10.724 17.854 2.669 61.062 o
5 6 18 10.754 9.433 2.464 74.269 o
5 6 19 51.712 57.218 4.333 18.457 o
5 6 20 1.164 10.220 3.604 54.209 o
5 6 21 28.686 38.600 5.873 16.371 o
5 6 22 25.384 19.504 4.134 28.857 o
5 6 23 1.422 7.797 6.532 18.280 o
5 6 24 1.263 2.687 6.023 21.851 o
5 6 25 0.914 -2.852 4.889 33.510 o
5 6 26 33.798 33.125 11.547 5.436 o
5 7 5 2.275 2.451 3.848 50.975 o
5 7 6 52.010 57.014 8.250 8.690 o
5 7 7 1.282 12.792 4.392 37.363 o
5 7 8 3.976 0.573 6.353 19.435 o
5 7 9 24.775 31.635 15.202 3.324 o
5 7 10 19.300 16.274 5.521 20.747 o
5 7 11 9.665 9.524 7.417 13.614 o
5 7 12 9.668 25.960 7.923 11.601 o
5 7 13 0.418 3.203 8.850 10.264 o
6 0 6 319.016 338.424 3.578 4.889 o
6 0 8 1973.790 2000.180 16.187 0.675 o
6 0 10 270.608 292.075 3.714 5.616 o
6 0 12 660.614 655.582 6.898 2.265 o
6 0 14 102.409 106.198 2.271 15.055 o
6 0 16 97.154 99.188 2.341 15.763 o
6 0 18 97.070 102.599 3.267 14.190 o
6 0 20 1361.510 1331.360 12.990 1.004 o
6 0 22 353.417 355.857 5.329 4.158 o
6 0 24 2.534 5.379 1.434 219.542 o
6 0 26 344.239 350.778 6.782 3.881 o
6 0 28 0.091 1.058 1.490 335.917 o
6 0 30 20.477 25.639 2.177 53.469 o
6 0 32 395.467 388.588 7.294 3.404 o
6 0 34 68.951 76.710 3.558 17.526 o
6 0 36 243.928 252.343 5.694 5.463 o
6 0 38 158.775 160.293 5.574 7.655 o
6 0 40 123.513 116.053 5.402 9.423 o
6 0 42 84.530 79.749 6.388 10.163 o
6 0 44 74.220 61.667 11.109 5.186 o
6 1 6 5.214 5.859 0.552 284.098 o
6 1 7 1.259 1.561 0.481 931.935 o
6 1 8 890.355 899.297 5.624 1.790 o
6 1 9 122.657 126.099 1.662 13.309 o
6 1 10 170.022 170.626 1.960 9.673 o
6 1 11 222.075 216.711 2.292 7.453 o
6 1 12 1.140 1.874 0.575 826.554 o
6 1 13 475.349 469.140 3.785 3.421 o
6 1 14 469.584 462.694 3.991 3.438 o
6 1 15 20.482 20.722 0.933 77.041 o
6 1 16 42.743 45.125 1.203 37.039 o
6 1 17 273.197 266.233 2.869 5.981 o
6 1 18 144.052 145.747 2.236 11.116 o
6 1 19 142.452 136.014 2.144 11.498 o
6 1 20 405.493 403.818 4.103 3.911 o
6 1 21 321.273 315.508 3.779 4.930 o
6 1 22 19.773 20.053 1.168 75.826 o
6 1 23 6.476 5.619 0.952 212.639 o
6 1 24 17.659 20.103 1.294 78.343 o
6 1 25 312.476 309.834 3.977 4.995 o
6 1 26 32.021 32.815 1.501 46.566 o
6 1 27 137.634 134.682 2.471 11.532 o
6 1 28 0.000 0.624 0.913 869.549 o
6 1 29 7.988 8.194 1.085 163.437 o
6 1 30 146.841 152.262 2.897 10.364 o
6 1 31 8.744 10.865 1.240 135.707 o
6 1 32 2.630 5.164 1.090 287.571 o
6 1 33 34.540 40.399 1.904 39.052 o
6 1 34 310.977 294.725 4.508 4.944 o
6 1 35 32.156 31.043 1.809 44.556 o
6 1 36 29.717 37.015 2.173 40.911 o
6 1 37 58.461 68.145 2.959 21.492 o
6 1 38 4.830 6.896 1.601 157.311 o
6 1 39 106.905 108.595 3.569 12.824 o
6 1 40 34.182 37.623 2.336 36.772 o
6 1 41 62.430 65.595 3.482 19.333 o
6 1 42 86.239 96.761 4.463 13.062 o
6 1 43 239.732 241.266 8.960 4.196 o
6 1 44 0.091 -8.190 3.955 51.715 o
6 1 45 13.121 12.889 6.156 18.410 o
6 2 6 1488.760 1450.830 8.860 1.044 o
6 2 7 175.001 174.267 1.826 9.489 o
6 2 8 24.721 24.272 0.770 66.840 o
6 2 9 1778.550 1758.360 10.293 0.858 o
6 2 10 680.962 656.390 5.081 2.366 o
6 2 11 318.768 318.938 2.884 5.124 o
6 2 12 222.146 217.456 2.380 7.416 o
6 2 13 47.375 46.684 1.097 34.736 o
6 2 14 204.708 199.228 2.335 8.044 o
6 2 15 125.248 126.313 1.757 13.058 o
6 2 16 391.589 387.902 3.850 4.086 o
6 2 17 400.144 396.171 4.143 3.959 o
6 2 18 292.781 282.152 3.350 5.508 o
6 2 19 82.924 82.589 2.020 18.866 o
6 2 20 7.957 9.138 0.931 169.323 o
6 2 21 57.983 65.996 1.808 25.535 o
6 2 22 27.103 30.698 1.413 53.040 o
6 2 23 138.630 128.800 2.648 11.484 o
6 2 24 213.736 217.576 3.733 7.051 o
6 2 25 31.184 33.048 1.663 45.808 o
6 2 26 57.664 64.682 2.246 24.405 o
6 2 27 68.722 70.460 2.332 21.345 o
6 2 28 0.479 0.183 1.018 666.902 o
6 2 29 54.040 54.661 2.090 27.166 o
6 2 30 33.974 40.848 1.902 39.272 o
6 2 31 14.473 17.570 1.537 84.072 o
6 2 32 27.271 28.677 1.733 50.581 o
6 2 33 110.997 113.141 3.595 12.397 o
6 2 34 3.138 4.034 1.249 255.458 o
6 2 35 379.445 383.641 6.023 3.764 o
6 2 36 86.658 96.429 3.394 15.083 o
6 2 37 0.443 4.836 1.543 247.423 o
6 2 38 1.356 1.978 1.613 243.078 o
6 2 39 16.836 25.758 2.722 48.516 o
6 2 40 12.399 14.966 3.019 52.861 o
6 2 41 14.053 10.383 4.280 33.295 o
6 2 42 11.639 11.079 4.718 29.327 o
6 2 43 14.856 5.587 4.190 35.123 o
6 3 6 11.308 12.184 0.870 130.690 o
6 3 7 27.114 29.089 1.144 56.501 o
6 3 8 193.895 192.709 2.481 8.351 o
6 3 9 1738.750 1719.810 11.645 0.848 o
6 3 10 1987.360 1963.820 14.500 0.706 o
6 3 11 442.912 423.318 4.009 3.662 o
6 3 12 605.685 600.562 5.249 2.599 o
6 3 13 108.540 110.457 1.913 14.757 o
6 3 14 0.029 0.177 0.635 1838.770 o
6 3 15 75.264 75.562 1.531 21.485 o
6 3 16 56.180 61.779 1.720 26.832 o
6 3 17 556.330 526.204 5.420 2.830 o
6 3 18 503.525 497.833 4.853 3.123 o
6 3 19 74.279 77.275 1.913 20.782 o
6 3 20 10.357 13.377 1.187 120.228 o
6 3 21 47.506 52.356 1.779 30.908 o
6 3 22 14.338 18.299 1.398 87.116 o
6 3 23 0.065 1.919 1.041 576.833 o
6 3 24 296.211 293.127 4.307 5.153 o
6 3 25 5.564 8.549 1.431 158.103 o
6 3 26 53.955 57.441 2.334 25.879 o
6 3 27 158.630 155.061 3.278 9.570 o
6 3 28 11.190 17.132 2.160 74.718 o
6 3 29 6.499 10.556 1.628 127.964 o
6 3 30 84.129 89.188 3.328 15.778 o
6 3 31 7.804 8.422 1.621 126.892 o
6 3 32 7.171 8.917 2.154 97.896 o
6 3 33 7.454 13.971 2.058 92.612 o
6 3 34 22.627 27.447 2.568 45.109 o
6 3 35 81.283 81.559 3.816 15.361 o
6 3 36 38.325 49.688 4.058 22.366 o
6 3 37 14.057 14.024 3.163 48.826 o
6 3 38 17.672 17.498 3.320 42.019 o
6 3 39 2.269 6.244 4.670 34.487 o
6 3 40 68.553 78.798 13.521 3.741 o
6 3 41 0.883 2.950 9.187 9.518 o
6 4 6 53.883 55.213 1.835 28.073 o
6 4 7 47.989 52.392 1.752 30.837 o
6 4 8 160.146 166.102 2.694 9.718 o
6 4 9 58.820 62.475 2.000 25.183 o
6 4 10 1.852 3.690 0.894 414.183 o
6 4 11 14.407 15.480 1.149 98.253 o
6 4 12 105.607 104.360 2.724 14.267 o
6 4 13 24.786 28.212 1.479 56.456 o
6 4 14 12.660 16.288 1.339 97.627 o
6 4 15 4.867 8.402 1.033 207.647 o
6 4 16 2.053 3.501 0.865 418.307 o
6 4 17 9.154 11.455 1.336 125.846 o
6 4 18 0.600 2.063 1.138 448.997 o
6 4 19 6.514 5.823 1.284 176.257 o
6 4 20 25.096 28.109 1.773 52.648 o
6 4 21 23.097 26.598 1.844 54.805 o
6 4 22 4.582 6.477 1.454 177.669 o
6 4 23 147.762 151.502 3.856 9.552 o
6 4 24 66.460 70.929 2.915 20.062 o
6 4 25 7.124 11.105 1.625 122.653 o
6 4 26 89.330 92.666 3.395 15.012 o
6 4 27 82.202 72.018 3.391 16.711 o
6 4 28 4.359 6.670 1.770 146.313 o
6 4 29 64.610 62.214 3.095 20.499 o
6 4 30 158.409 164.932 4.801 8.231 o
6 4 31 65.610 65.333 3.609 18.512 o
6 4 32 12.621 10.257 2.837 59.592 o
6 4 33 25.094 26.908 5.389 19.716 o
6 4 34 1.748 5.749 6.091 21.024 o
6 4 35 154.673 170.781 14.984 2.704 o
6 4 36 8.311 14.582 8.597 10.285 o
6 4 37 23.366 40.879 17.616 2.501 o
6 5 6 10.984 11.325 1.231 120.534 o
6 5 7 34.265 40.160 1.950 38.953 o
6 5 8 74.636 75.955 2.765 18.897 o
6 5 9 4.288 6.222 1.374 192.786 o
6 5 10 76.428 84.376 3.140 17.250 o
6 5 11 5.797 7.579 1.486 155.602 o
6 5 12 3.730 6.321 1.398 197.162 o
6 5 13 105.823 113.098 3.469 12.893 o
6 5 14 291.634 288.617 4.810 5.074 o
6 5 15 0.382 5.832 1.411 268.134 o
6 5 16 81.779 88.827 3.535 15.588 o
6 5 17 35.465 40.792 2.483 34.277 o
6 5 18 21.717 22.204 2.359 51.187 o
6 5 19 2.091 6.855 1.851 157.276 o
6 5 20 14.500 21.160 2.643 54.642 o
6 5 21 11.789 12.736 2.838 59.005 o
6 5 22 13.427 17.153 2.214 68.766 o
6 5 23 1.173 3.440 2.332 127.762 o
6 5 24 3.544 0.938 2.137 139.173 o
6 5 25 39.632 46.767 4.831 18.823 o
6 5 26 8.066 10.113 4.319 35.608 o
6 5 27 11.922 14.326 5.454 22.687 o
6 5 28 52.775 65.134 12.643 4.344 o
6 5 29 6.233 19.733 11.084 6.337 o
6 6 6 0.809 5.325 1.501 242.775 o
6 6 7 0.006 5.870 1.400 281.529 o
6 6 8 9.513 11.785 1.562 111.663 o
6 6 9 53.775 53.633 2.676 25.031 o
6 6 10 0.137 0.529 1.488 346.485 o
6 6 11 0.225 5.375 1.632 226.683 o
6 6 12 31.765 36.438 2.743 34.988 o
6 6 13 2.420 6.354 1.886 152.634 o
6 6 14 1.265 0.245 2.220 151.170 o
6 6 15 2.233 11.140 3.350 59.319 o
6 6 16 1.946 12.090 3.444 56.426 o
6 6 17 141.877 149.103 9.939 4.866 o
6 6 18 3.541 8.494 4.539 35.179 o
6 6 19 10.198 7.717 6.240 18.700 o
6 6 20 63.740 68.665 20.060 1.871 o
6 6 21 17.608 23.853 15.846 3.113 o
6 7 6 6.762 5.479 7.080 15.262 o
7 0 7 1378.750 1365.040 13.360 0.979 o
7 0 9 25.357 25.290 1.510 57.190 o
7 0 11 21.236 19.760 1.475 68.045 o
7 0 13 0.104 1.152 0.967 706.474 o
7 0 15 132.217 128.586 2.969 11.523 o
7 0 17 435.853 421.167 5.677 3.450 o
7 0 19 96.401 98.966 2.735 15.250 o
7 0 21 1.145 4.163 1.155 345.729 o
7 0 23 1.473 3.128 1.160 352.949 o
7 0 25 342.096 350.219 6.936 3.856 o
7 0 27 270.710 272.599 6.810 4.661 o
7 0 29 2.651 4.090 1.715 183.804 o
7 0 31 77.445 83.596 3.625 16.062 o
7 0 33 18.462 23.056 2.195 57.071 o
7 0 35 214.861 215.156 5.732 6.056 o
7 0 37 191.145 202.299 7.127 5.695 o
7 0 39 75.919 84.936 7.201 9.116 o
7 0 41 68.770 64.280 5.414 13.310 o
7 0 43 382.206 361.812 24.949 1.014 o
7 1 7 386.958 378.274 3.221 4.245 o
7 1 8 131.857 124.831 1.678 12.736 o
7 1 9 555.334 543.937 4.229 2.922 o
7 1 10 235.061 229.017 2.465 7.013 o
7 1 11 80.130 79.844 1.641 20.128 o
7 1 12 251.520 250.565 2.768 6.448 o
7 1 13 4.438 5.178 0.688 303.307 o
7 1 14 9.823 9.946 0.794 154.073 o
7 1 15 666.576 656.142 5.504 2.366 o
7 1 16 53.141 56.580 1.655 28.718 o
7 1 17 552.795 540.062 4.758 2.887 o
7 1 18 21.832 24.748 1.511 62.416 o
7 1 19 105.931 112.289 2.370 14.383 o
7 1 20 24.538 27.445 1.401 58.162 o
7 1 21 46.560 49.692 1.821 31.583 o
7 1 22 4.191 7.096 1.106 222.336 o
7 1 23 7.811 8.288 1.121 162.164 o
7 1 24 2.238 2.985 1.017 368.252 o
7 1 25 0.131 2.138 1.192 450.914 o
7 1 26 63.435 65.642 2.314 22.845 o
7 1 27 0.262 1.100 1.069 580.236 o
7 1 28 73.395 77.810 2.496 19.588 o
7 1 29 74.866 81.751 2.504 19.072 o
7 1 30 7.057 9.873 1.289 149.733 o
7 1 31 410.832 396.281 5.269 3.707 o
7 1 32 24.562 28.494 1.757 53.210 o
7 1 33 37.187 40.791 2.051 36.470 o
7 1 34 155.777 151.414 3.676 9.425 o
7 1 35 230.542 219.025 4.531 6.380 o
7 1 36 111.533 116.264 3.579 12.295 o
7 1 37 2.499 6.911 1.599 183.422 o
7 1 38 62.102 59.362 3.421 20.048 o
7 1 39 19.203 27.410 2.553 48.204 o
7 1 40 122.925 116.638 5.103 9.791 o
7 1 41 101.509 93.924 5.774 10.154 o
7 1 42 0.301 -1.156 4.461 40.530 o
7 1 43 15.478 23.481 7.092 13.781 o
7 2 7 1326.230 1317.790 8.189 1.171 o
7 2 8 311.335 303.663 2.841 5.290 o
7 2 9 441.583 435.031 3.708 3.677 o
7 2 10 58.660 59.342 1.404 27.367 o
7 2 11 196.668 192.675 2.161 8.405 o
7 2 12 196.222 190.167 2.230 8.425 o
7 2 13 99.272 98.935 1.723 16.364 o
7 2 14 350.406 339.386 3.185 4.681 o
7 2 15 66.966 69.042 1.538 23.750 o
7 2 16 62.740 66.888 1.542 24.955 o
7 2 17 14.061 14.071 1.025 105.937 o
7 2 18 678.678 679.956 5.626 2.306 o
7 2 19 627.156 631.538 5.885 2.452 o
7 2 20 18.701 18.087 1.285 78.442 o
7 2 21 10.048 14.366 1.189 119.121 o
7 2 22 124.307 130.311 2.668 12.201 o
7 2 23 53.942 61.258 2.074 26.342 o
7 2 24 19.162 21.066 1.486 70.483 o
7 2 25 97.782 104.073 2.744 14.893 o
7 2 26 18.195 16.487 1.657 73.550 o
7 2 27 3.537 5.957 1.205 232.191 o
7 2 28 0.008 3.389 1.128 449.087 o
7 2 29 2.587 4.924 1.188 270.973 o
7 2 30 64.460 63.873 2.406 22.541 o
7 2 31 43.569 50.025 2.302 30.288 o
7 2 32 124.222 128.155 4.631 10.081 o
7 2 33 25.165 33.163 2.127 46.088 o
7 2 34 7.995 11.445 1.722 111.689 o
7 2 35 654.060 626.933 8.509 2.155 o
7 2 36 267.876 254.837 5.333 5.323 o
7 2 37 28.809 28.196 3.583 30.861 o
7 2 38 50.225 50.117 5.114 16.303 o
7 2 39 118.202 138.236 9.321 5.569 o
7 2 40 97.533 97.403 8.219 7.152 o
7 2 41 30.085 36.952 9.267 8.019 o
7 2 42 1.856 7.249 13.486 4.414 o
7 3 7 0.365 -0.324 0.707 1320.150 o
7 3 8 36.825 41.609 1.480 40.078 o
7 3 9 150.983 148.176 2.273 10.716 o
7 3 10 17.969 18.642 1.131 82.544 o
7 3 11 41.048 40.350 1.386 38.449 o
7 3 12 1.810 3.188 0.827 463.484 o
7 3 13 0.000 -0.259 0.745 1458.800 o
7 3 14 69.089 75.269 1.814 22.090 o
7 3 15 95.096 103.034 2.397 15.695 o
7 3 16 43.445 46.145 1.588 34.730 o
7 3 17 913.144 881.403 7.140 1.701 o
7 3 18 489.475 476.434 4.670 3.242 o
7 3 19 330.301 316.754 3.656 4.868 o
7 3 20 184.379 183.189 2.989 8.500 o
7 3 21 5.468 5.492 1.100 214.392 o
7 3 22 384.566 366.926 5.094 3.973 o
7 3 23 12.940 13.148 1.396 100.609 o
7 3 24 72.147 85.245 2.683 18.796 o
7 3 25 0.770 3.982 1.199 352.092 o
7 3 26 0.362 3.485 1.211 381.490 o
7 3 27 48.309 49.500 2.507 27.806 o
7 3 28 13.972 15.113 1.704 84.066 o
7 3 29 12.325 13.215 2.210 74.981 o
7 3 30 59.934 71.975 3.230 20.035 o
7 3 31 0.489 1.312 1.632 268.173 o
7 3 32 32.270 30.895 2.490 38.354 o
7 3 33 0.177 1.076 1.891 213.221 o
7 3 34 81.789 91.503 5.624 11.328 o
7 3 35 10.257 15.790 3.514 44.949 o
7 3 36 71.596 77.125 9.051 6.962 o
7 3 37 107.698 99.678 12.208 4.086 o
7 3 38 20.715 19.386 10.873 6.345 o
7 3 39 137.768 162.573 21.999 1.467 o
7 4 7 5.792 6.734 1.067 202.391 o
7 4 8 1.299 1.766 0.883 553.945 o
7 4 9 17.963 21.171 1.278 76.707 o
7 4 10 85.889 86.992 2.179 17.913 o
7 4 11 45.140 51.699 1.892 31.420 o
7 4 12 10.806 14.731 1.469 103.334 o
7 4 13 6.731 7.335 1.337 160.792 o
7 4 14 45.765 51.353 2.323 29.204 o
7 4 15 103.580 115.236 3.287 13.229 o
7 4 16 2.406 5.169 1.392 231.692 o
7 4 17 40.179 47.340 2.473 31.057 o
7 4 18 338.322 333.827 6.124 4.139 o
7 4 19 94.388 96.070 3.149 14.872 o
7 4 20 1.321 1.879 1.311 334.185 o
7 4 21 91.705 98.761 3.429 14.494 o
7 4 22 40.796 48.090 2.728 29.224 o
7 4 23 76.588 75.189 5.210 12.890 o
7 4 24 21.101 24.767 2.465 48.969 o
7 4 25 0.092 1.572 1.765 239.068 o
7 4 26 14.087 18.416 2.255 65.489 o
7 4 27 27.919 29.474 2.436 42.031 o
7 4 28 3.649 4.340 1.899 149.344 o
7 4 29 1.604 9.119 2.803 82.822 o
7 4 30 0.099 3.673 3.341 68.859 o
7 4 31 62.340 45.336 7.928 9.059 o
7 4 32 0.156 1.180 7.333 15.006 o
7 4 33 6.393 -6.912 7.080 15.547 o
7 5 7 56.120 59.642 2.516 24.393 o
7 5 8 0.954 4.358 1.322 297.214 o
7 5 9 16.873 19.940 1.871 68.101 o
7 5 10 65.415 70.023 3.000 20.048 o
7 5 11 35.115 42.424 2.361 34.938 o
7 5 12 53.757 63.441 2.809 23.396 o
7 5 13 21.628 25.707 2.172 52.266 o
7 5 14 67.567 68.684 3.735 17.680 o
7 5 15 13.225 12.764 1.896 83.300 o
7 5 16 9.478 11.547 1.799 101.200 o
7 5 17 0.823 3.592 1.621 235.154 o
7 5 18 20.872 26.605 2.181 52.466 o
7 5 19 17.578 19.871 2.088 62.487 o
7 5 20 5.988 6.947 1.868 125.647 o
7 5 21 9.960 11.265 2.655 67.948 o
7 5 22 1.568 9.819 3.476 57.443 o
7 5 23 16.491 19.670 4.044 32.959 o
7 5 24 17.220 30.800 6.033 17.391 o
7 5 25 108.824 118.442 22.970 1.397 o
7 5 26 0.029 -5.816 7.417 14.728 o
7 5 27 11.983 25.539 11.969 5.367 o
7 6 7 0.225 5.519 2.204 139.913 o
7 6 8 27.533 32.865 3.357 32.386 o
7 6 9 21.036 29.345 4.366 26.808 o
7 6 10 44.040 41.594 7.968 9.675 o
7 6 11 1.522 7.007 3.533 57.671 o
7 6 12 8.802 16.918 3.967 38.347 o
7 6 13 6.766 6.396 6.399 18.390 o
7 6 14 22.506 26.665 6.703 14.434 o
7 6 16 1.275 9.818 6.153 20.366 o
7 6 17 3.823 4.687 5.160 28.386 o
7 6 18 0.299 -5.689 5.424 27.464 o
7 6 19 12.867 16.689 9.777 7.927 o
7 6 20 48.613 44.495 13.823 3.800 o
8 0 8 882.423 865.669 10.306 1.560 o
8 0 10 562.607 576.486 7.394 2.520 o
8 0 12 569.741 568.173 7.410 2.511 o
8 0 14 232.142 226.970 4.419 6.343 o
8 0 16 123.251 121.582 3.155 11.995 o
8 0 18 168.286 177.805 3.645 8.639 o
8 0 20 119.035 115.545 3.237 12.313 o
8 0 22 855.364 824.090 10.878 1.569 o
8 0 24 39.331 43.616 3.147 27.913 o
8 0 26 254.793 263.924 5.586 5.320 o
8 0 28 34.181 38.272 2.725 33.617 o
8 0 30 4.758 8.088 1.887 128.361 o
8 0 32 115.992 113.353 4.531 10.867 o
8 0 34 116.518 117.480 6.298 8.574 o
8 0 36 8.972 4.506 2.400 87.398 o
8 0 38 27.631 36.338 7.780 10.827 o
8 0 40 52.184 56.536 6.153 12.857 o
8 1 8 18.552 20.669 1.049 79.945 o
8 1 9 309.340 309.728 3.758 5.079 o
8 1 10 4.067 3.748 0.937 296.152 o
8 1 11 35.471 37.802 1.334 43.126 o
8 1 12 324.374 318.696 3.426 4.963 o
8 1 13 49.941 56.738 1.562 30.080 o
8 1 14 35.446 41.151 1.456 41.244 o
8 1 15 193.339 187.109 2.474 8.446 o
8 1 16 74.277 76.167 1.853 20.997 o
8 1 17 27.474 28.669 1.282 55.036 o
8 1 18 53.286 57.500 1.680 28.442 o
8 1 19 0.093 1.161 0.955 721.568 o
8 1 20 180.632 179.056 3.374 8.444 o
8 1 21 193.382 190.149 2.940 8.189 o
8 1 22 22.849 28.061 1.515 58.582 o
8 1 23 0.672 2.019 1.085 475.557 o
8 1 24 217.965 221.532 3.633 6.978 o
8 1 25 6.396 5.602 1.166 191.322 o
8 1 26 0.537 4.224 1.131 384.455 o
8 1 27 0.948 1.468 1.067 486.733 o
8 1 28 52.268 55.230 2.166 27.300 o
8 1 29 141.472 149.192 3.181 10.422 o
8 1 30 167.933 165.051 4.147 8.476 o
8 1 31 164.725 167.626 3.536 8.973 o
8 1 32 282.040 283.293 4.918 5.165 o
8 1 33 32.805 40.003 2.107 38.664 o
8 1 34 37.640 36.314 2.248 36.003 o
8 1 35 101.296 108.410 3.595 13.157 o
8 1 36 0.883 8.968 2.059 136.888 o
8 1 37 124.251 131.974 4.742 9.878 o
8 1 38 26.674 32.593 3.499 31.553 o
8 1 39 16.942 25.758 4.033 31.659 o
8 1 40 1.740 20.915 11.589 5.867 o
8 2 8 3.279 5.514 0.675 345.751 o
8 2 9 177.300 176.555 2.244 9.190 o
8 2 10 18.757 19.659 0.966 82.048 o
8 2 11 354.852 337.242 3.526 4.592 o
8 2 12 24.353 26.016 1.117 62.650 o
8 2 13 11.552 12.795 0.846 128.011 o
8 2 14 0.928 2.466 0.741 661.752 o
8 2 15 3.961 4.029 0.705 342.590 o
8 2 16 24.793 28.307 1.122 60.284 o
8 2 17 1.767 2.037 0.749 565.831 o
8 2 18 21.347 24.274 1.216 67.789 o
8 2 19 21.177 23.665 1.170 69.283 o
8 2 20 33.208 42.104 1.567 41.708 o
8 2 21 14.288 17.861 1.249 91.854 o
8 2 22 68.091 73.486 2.178 21.582 o
8 2 23 219.589 222.094 3.603 6.955 o
8 2 24 0.135 2.972 1.048 504.763 o
8 2 25 9.456 11.794 1.388 120.447 o
8 2 26 74.549 78.641 2.682 18.924 o
8 2 27 61.086 65.734 2.412 23.011 o
8 2 28 117.676 122.387 3.103 12.351 o
8 2 29 1.272 6.039 1.386 248.240 o
8 2 30 45.205 43.738 2.607 29.171 o
8 2 31 248.472 251.195 4.464 5.912 o
8 2 32 23.971 34.003 2.186 46.056 o
8 2 33 13.904 18.053 2.071 70.705 o
8 2 34 6.721 11.569 2.236 90.921 o
8 2 35 5.660 13.009 4.383 35.209 o
8 2 36 173.590 174.331 9.184 4.882 o
8 2 37 134.670 158.287 28.236 0.938 o
8 2 38 26.479 34.510 5.541 18.257 o
8 2 39 31.438 44.507 9.394 7.715 o
8 3 8 0.267 1.910 0.827 760.344 o
8 3 9 69.201 70.293 2.032 22.032 o
8 3 10 2.244 2.347 0.932 418.214 o
8 3 11 60.627 64.406 1.829 25.017 o
8 3 12 4.078 5.379 0.918 273.774 o
8 3 13 12.344 12.999 1.323 106.007 o
8 3 14 157.832 157.794 2.936 9.796 o
8 3 15 31.435 29.837 1.501 48.365 o
8 3 16 12.929 15.217 1.435 95.512 o
8 3 17 1.046 2.055 1.099 436.650 o
8 3 18 9.981 12.876 1.365 115.775 o
8 3 19 92.703 95.242 2.935 15.428 o
8 3 20 3.218 4.373 1.076 284.429 o
8 3 21 70.142 76.808 2.562 19.995 o
8 3 22 118.926 126.731 3.242 11.994 o
8 3 23 31.465 36.024 2.062 41.070 o
8 3 24 20.686 24.348 1.787 60.154 o
8 3 25 2.143 6.001 1.483 212.862 o
8 3 26 17.693 21.748 2.048 61.720 o
8 3 27 12.630 14.626 1.784 86.013 o
8 3 28 1.820 5.392 1.654 195.424 o
8 3 29 167.258 175.167 4.591 8.035 o
8 3 30 58.283 61.553 3.217 21.204 o
8 3 31 1.329 4.377 2.717 95.533 o
8 3 32 145.042 144.544 7.697 6.368 o
8 3 33 45.573 40.295 6.660 12.484 o
8 3 34 24.179 29.559 7.968 10.709 o
8 4 8 1.651 6.081 1.220 274.260 o
8 4 9 44.586 49.515 2.261 30.230 o
8 4 10 229.994 227.497 4.123 6.501 o
8 4 11 9.002 12.534 1.608 110.081 o
8 4 12 224.919 211.969 4.040 6.756 o
8 4 13 17.166 21.216 1.828 67.370 o
8 4 14 238.468 234.438 4.392 6.201 o
8 4 15 75.831 79.331 3.104 17.703 o
8 4 16 0.194 3.604 1.380 320.643 o
8 4 17 5.718 9.374 1.627 137.287 o
8 4 18 7.611 10.221 1.665 120.044 o
8 4 19 16.240 19.332 2.283 60.850 o
8 4 20 0.352 5.074 1.590 236.094 o
8 4 21 1.576 8.920 1.748 163.895 o
8 4 22 50.175 53.742 3.038 24.310 o
8 4 23 112.726 116.121 4.221 11.370 o
8 4 24 47.929 52.411 3.131 24.558 o
8 4 25 1.842 7.908 3.091 71.296 o
8 4 26 11.831 11.647 4.420 32.339 o
8 4 27 0.013 5.873 3.286 69.140 o
8 4 28 24.695 15.425 8.429 9.983 o
8 5 8 30.411 28.398 2.200 43.117 o
8 5 9 65.886 70.548 3.269 19.140 o
8 5 10 0.169 4.718 1.556 252.350 o
8 5 11 43.037 45.010 2.646 29.462 o
8 5 12 20.645 26.847 2.287 51.001 o
8 5 13 16.283 19.739 2.011 66.279 o
8 5 14 1.321 3.277 1.612 229.978 o
8 5 15 0.004 5.030 1.718 216.778 o
8 5 16 0.004 4.533 1.987 173.901 o
8 5 17 4.497 5.760 3.389 58.767 o
8 5 18 14.173 23.152 3.709 37.150 o
8 5 19 13.525 15.032 3.429 44.186 o
8 5 20 2.716 6.036 3.962 46.330 o
8 5 21 62.384 83.184 10.311 5.837 o
8 5 22 66.845 60.615 7.242 9.783 o
8 5 23 7.522 17.677 6.257 18.306 o
8 5 24 2.466 16.352 8.513 10.692 o
8 6 8 0.835 1.096 7.080 16.029 o
9 0 9 1368.060 1370.850 14.149 0.957 o
9 0 11 0.152 -1.418 1.144 597.262 o
9 0 13 24.431 29.734 1.948 50.364 o
9 0 15 57.891 63.582 2.703 22.915 o
9 0 17 38.024 40.570 2.143 35.490 o
9 0 19 47.651 53.756 2.548 27.183 o
9 0 21 18.218 22.364 2.146 58.712 o
9 0 23 180.857 192.216 4.804 7.381 o
9 0 25 9.867 10.194 2.382 78.255 o
9 0 27 129.967 145.679 4.896 9.266 o
9 0 29 42.716 44.552 3.195 26.532 o
9 0 31 933.655 878.626 13.609 1.314 o
9 0 33 247.351 234.607 7.866 4.602 o
9 0 35 78.950 90.731 10.244 5.634 o
9 0 37 410.914 386.058 14.254 2.065 o
9 0 39 0.081 -13.992 10.367 7.538 o
9 1 9 179.587 172.444 2.654 8.978 o
9 1 10 30.951 31.805 1.390 48.842 o
9 1 11 17.619 21.750 1.273 76.922 o
9 1 12 50.645 53.789 1.898 29.083 o
9 1 13 40.566 42.059 1.500 37.657 o
9 1 14 133.833 135.710 2.571 11.620 o
9 1 15 50.647 54.459 1.950 28.769 o
9 1 16 10.499 12.802 1.170 121.753 o
9 1 17 170.484 165.563 2.703 9.358 o
9 1 18 99.952 105.207 2.215 15.391 o
9 1 19 55.370 62.204 2.123 25.673 o
9 1 20 5.113 5.893 1.121 214.464 o
9 1 21 10.502 12.382 1.274 118.404 o
9 1 22 32.489 34.010 1.713 43.994 o
9 1 23 18.685 17.581 1.437 76.029 o
9 1 24 2.139 5.075 1.128 296.222 o
9 1 25 14.486 17.467 1.439 86.817 o
9 1 26 64.379 66.296 2.302 22.627 o
9 1 27 292.184 287.112 5.349 4.908 o
9 1 28 3.719 5.979 1.400 199.727 o
9 1 29 2.222 3.490 1.380 257.675 o
9 1 30 0.141 2.767 1.325 363.197 o
9 1 31 223.157 217.675 4.197 6.666 o
9 1 32 378.588 363.758 6.332 3.756 o
9 1 33 35.122 41.601 2.629 33.200 o
9 1 34 73.892 86.150 4.029 15.338 o
9 1 35 123.862 129.499 6.104 8.416 o
9 1 36 140.358 137.838 10.125 4.823 o
9 1 37 57.014 39.531 11.294 5.346 o
9 2 9 0.642 0.843 0.743 916.364 o
9 2 10 16.482 16.721 0.988 92.635 o
9 2 11 18.390 20.977 1.078 79.481 o
9 2 12 118.138 118.681 2.122 13.495 o
9 2 13 116.561 127.594 2.207 13.216 o
9 2 14 54.829 56.126 1.509 28.723 o
9 2 15 7.468 11.457 0.887 164.867 o
9 2 16 34.645 35.909 1.362 44.253 o
9 2 17 35.336 40.924 1.571 40.672 o
9 2 18 20.768 20.455 1.259 71.829 o
9 2 19 10.611 13.501 1.157 119.684 o
9 2 20 75.499 78.053 2.117 20.098 o
9 2 21 43.229 45.407 1.806 33.923 o
9 2 22 64.046 68.699 2.378 22.236 o
9 2 23 59.388 57.526 2.194 25.014 o
9 2 24 4.216 5.574 1.208 221.989 o
9 2 25 93.483 99.604 3.431 14.314 o
9 2 26 154.630 156.397 3.718 9.346 o
9 2 27 2.962 4.595 1.485 210.449 o
9 2 28 119.449 132.433 3.964 10.977 o
9 2 29 9.227 13.626 1.804 97.988 o
9 2 30 1.311 5.152 1.598 215.044 o
9 2 31 11.613 13.175 2.258 75.097 o
9 2 32 255.990 252.747 11.425 3.238 o
9 2 33 240.935 210.038 10.776 3.610 o
9 2 34 30.385 37.045 14.471 3.606 o
9 2 35 3.392 9.378 9.074 9.550 o
9 2 36 26.708 50.817 16.942 2.672 o
9 2 37 52.464 78.294 22.758 1.483 o
9 3 9 0.016 2.192 1.067 545.190 o
9 3 10 1.153 4.693 1.274 298.212 o
9 3 11 3.456 4.432 1.119 267.683 o
9 3 12 2.527 3.535 1.072 325.060 o
9 3 13 97.998 102.161 2.689 15.039 o
9 3 14 231.647 228.338 3.781 6.610 o
9 3 15 12.183 16.469 1.402 97.017 o
9 3 16 2.711 5.318 1.316 237.581 o
9 3 17 326.024 328.884 4.863 4.570 o
9 3 18 123.608 135.645 3.367 11.373 o
9 3 19 179.027 185.424 3.594 8.270 o
9 3 20 2.215 7.352 1.345 221.912 o
9 3 21 61.987 61.283 2.623 22.595 o
9 3 22 4.028 4.063 1.445 203.466 o
9 3 23 174.995 167.429 4.317 8.134 o
9 3 24 5.614 12.034 1.724 122.563 o
9 3 25 68.302 75.501 3.416 18.066 o
9 3 26 0.000 4.450 1.734 218.939 o
9 3 27 33.872 37.525 2.880 32.727 o
9 3 28 7.106 8.105 3.265 57.278 o
9 3 29 340.742 306.478 12.265 2.655 o
9 3 30 74.348 78.332 11.770 4.656 o
9 3 31 40.368 49.036 10.522 6.186 o
9 4 9 38.067 43.293 2.496 32.528 o
9 4 10 4.108 5.345 1.521 182.751 o
9 4 11 9.933 12.155 1.785 98.871 o
9 4 12 0.277 4.121 1.556 256.965 o
9 4 13 521.331 501.478 7.894 2.662 o
9 4 14 228.312 228.497 6.967 5.201 o
9 4 15 241.034 232.488 5.423 5.735 o
9 4 16 230.954 224.065 4.875 6.178 o
9 4 17 16.346 21.359 2.087 63.265 o
9 4 18 97.114 104.289 3.715 13.391 o
9 4 19 280.821 254.550 5.336 5.185 o
9 4 20 4.378 6.597 1.914 133.618 o
9 4 21 90.230 90.208 4.718 12.542 o
9 4 22 21.165 29.944 6.454 15.302 o
9 4 23 4.894 13.777 3.844 43.905 o
9 4 24 79.866 87.860 11.573 4.694 o
9 4 25 49.713 44.003 6.393 12.802 o
9 5 9 21.327 26.176 3.007 40.908 o
9 5 10 1.802 3.204 2.259 131.407 o
9 5 11 15.268 22.382 3.618 37.932 o
9 5 12 38.994 32.981 4.857 19.792 o
9 5 13 14.284 23.189 5.044 24.166 o
9 5 14 50.089 59.320 6.009 13.273 o
9 5 15 92.801 90.923 10.195 5.505 o
9 5 16 48.978 52.045 6.105 13.342 o
9 5 17 235.062 237.181 13.425 2.785 o
9 5 18 59.606 62.785 5.881 12.851 o
9 5 19 5.190 7.563 8.378 11.101 o
9 5 20 42.689 42.218 5.396 16.513 o
9 5 21 16.226 11.214 6.536 16.357 o
9 5 22 23.088 17.061 10.092 7.253 o
10 0 10 106.754 124.753 3.988 11.773 o
10 0 12 46.268 53.535 2.729 26.747 o
10 0 14 5.581 5.232 1.644 153.844 o
10 0 16 5.661 7.862 1.674 139.659 o
10 0 18 15.621 21.330 2.179 62.487 o
10 0 20 9.638 11.654 1.972 92.880 o
10 0 22 309.876 304.393 6.088 4.457 o
10 0 24 330.208 320.070 6.437 4.155 o
10 0 26 4.517 4.888 2.258 111.360 o
10 0 28 177.793 178.769 5.522 7.100 o
10 0 30 43.035 57.730 4.116 20.548 o
10 0 32 1.018 5.043 3.547 59.203 o
10 0 34 48.336 49.050 6.244 13.118 o
10 0 36 7.184 -7.249 9.946 8.011 o
10 1 10 2.640 3.662 0.966 347.427 o
10 1 11 23.368 25.628 1.454 60.330 o
10 1 12 4.664 6.131 1.077 226.479 o
10 1 13 23.601 29.378 1.627 55.406 o
10 1 14 12.071 12.428 1.304 109.201 o
10 1 15 31.974 32.778 1.792 44.182 o
10 1 16 115.672 121.480 2.728 12.934 o
10 1 17 180.371 173.817 2.963 8.765 o
10 1 18 51.697 57.465 1.964 27.923 o
10 1 19 34.718 41.141 1.818 39.331 o
10 1 20 376.940 381.030 4.786 4.037 o
10 1 21 0.789 3.184 1.141 395.794 o
10 1 22 51.388 52.671 2.070 28.332 o
10 1 23 15.517 20.484 1.506 78.473 o
10 1 24 35.391 36.339 2.009 38.970 o
10 1 25 0.001 3.280 1.272 380.364 o
10 1 26 105.105 105.790 3.340 13.371 o
10 1 27 25.874 31.351 1.969 48.020 o
10 1 28 272.333 257.848 4.735 5.472 o
10 1 29 24.206 33.542 2.441 43.152 o
10 1 30 3.906 6.339 1.986 131.597 o
10 1 31 39.748 50.471 3.480 24.978 o
10 1 32 0.335 0.042 2.211 162.154 o
10 1 33 23.768 14.311 4.163 30.008 o
10 1 34 2.940 0.900 5.837 23.068 o
10 2 10 0.035 2.062 0.857 758.631 o
10 2 11 0.478 0.822 0.954 681.984 o
10 2 12 20.153 23.076 1.393 68.363 o
10 2 13 8.269 10.364 1.149 146.592 o
10 2 14 520.399 500.571 5.343 2.999 o
10 2 15 72.028 76.886 2.187 20.592 o
10 2 16 0.294 2.549 1.013 534.553 o
10 2 17 0.522 4.347 1.083 401.772 o
10 2 18 98.160 99.198 2.634 15.238 o
10 2 19 288.572 277.445 4.088 5.383 o
10 2 20 105.470 113.437 3.221 13.255 o
10 2 21 64.252 69.125 2.741 21.086 o
10 2 22 5.228 9.660 1.631 139.581 o
10 2 23 101.341 102.581 3.333 13.763 o
10 2 24 205.302 205.772 4.723 6.821 o
10 2 25 38.997 42.744 2.330 33.325 o
10 2 26 2.244 2.715 1.515 236.902 o
10 2 27 2.513 5.350 1.928 151.765 o
10 2 28 87.654 95.682 5.056 11.924 o
10 2 29 335.330 340.999 13.340 2.409 o
10 2 30 144.483 142.184 12.591 3.586 o
10 2 31 33.001 35.137 5.747 16.590 o
10 2 32 18.340 36.277 18.413 2.313 o
10 2 33 6.889 35.991 16.183 3.005 o
10 3 10 3.489 6.204 1.311 214.304 o
10 3 11 70.621 74.896 2.713 19.682 o
10 3 12 29.251 29.986 1.797 47.468 o
10 3 13 6.749 9.417 1.453 142.266 o
10 3 14 0.097 3.450 1.370 331.186 o
10 3 15 21.516 23.349 1.866 58.441 o
10 3 16 5.322 6.771 1.593 154.019 o
10 3 17 0.031 3.367 1.548 276.363 o
10 3 18 21.241 26.039 2.007 54.958 o
10 3 19 116.756 118.673 3.961 11.446 o
10 3 20 483.707 471.714 7.201 2.921 o
10 3 21 47.737 51.528 2.917 25.721 o
10 3 22 26.236 26.905 2.619 42.041 o
10 3 23 0.202 2.445 2.018 179.418 o
10 3 24 36.384 37.929 3.518 27.289 o
10 3 25 56.907 48.900 4.323 18.359 o
10 3 26 50.771 56.023 6.523 12.060 o
10 3 27 7.649 8.407 4.970 28.525 o
10 3 28 12.486 20.398 10.536 6.862 o
10 4 10 37.406 46.048 2.698 30.947 o
10 4 11 34.626 35.988 2.419 36.319 o
10 4 12 89.612 90.570 3.610 14.667 o
10 4 13 273.334 258.439 5.340 5.242 o
10 4 14 69.445 70.998 3.288 18.565 o
10 4 15 45.587 54.146 3.763 21.967 o
10 4 16 0.285 2.561 2.671 106.302 o
10 4 17 134.417 142.944 12.651 3.610 o
10 4 18 101.752 109.950 9.902 5.510 o
10 4 19 25.993 26.927 5.788 17.677 o
10 4 20 0.817 1.903 3.672 57.745 o
10 4 21 0.491 0.922 4.988 32.188 o
10 4 22 1.690 2.657 4.308 41.554 o
10 4 23 95.044 98.945 16.436 2.570 o
10 4 24 3.571 8.766 9.693 8.403 o
10 5 10 104.677 86.571 10.738 5.014 o
10 5 11 24.456 18.122 8.176 10.480 o
10 5 12 6.172 9.187 7.333 14.183 o
10 5 13 28.949 27.815 9.777 7.435 o
10 5 14 94.320 88.493 15.678 2.803 o
11 0 11 22.345 25.578 2.294 49.856 o
11 0 13 14.182 18.089 2.071 70.129 o
11 0 15 141.243 141.448 4.901 8.967 o
11 0 17 76.938 82.978 3.619 16.157 o
11 0 19 534.720 517.263 8.533 2.520 o
11 0 21 230.670 241.405 5.999 5.550 o
11 0 23 82.114 82.532 3.821 15.230 o
11 0 25 21.519 24.005 2.893 42.974 o
11 0 27 32.032 43.164 4.015 24.636 o
11 0 29 795.359 737.567 18.515 1.144 o
11 0 31 350.749 293.969 21.240 1.335 o
11 1 11 59.756 61.929 2.105 24.693 o
11 1 12 111.763 114.234 2.673 13.506 o
11 1 13 34.726 40.874 1.931 38.614 o
11 1 14 176.197 173.425 3.264 8.717 o
11 1 15 161.803 165.874 3.294 9.265 o
11 1 16 2.402 5.445 1.149 277.187 o
11 1 17 218.157 219.533 4.496 6.594 o
11 1 18 3.982 8.249 1.228 200.336 o
11 1 19 19.414 22.254 1.724 64.699 o
11 1 20 139.156 144.450 3.407 10.419 o
11 1 21 55.603 56.082 2.432 25.255 o
11 1 22 31.232 38.305 2.224 39.127 o
11 1 23 387.642 370.982 5.675 3.826 o
11 1 24 62.663 58.715 2.676 22.538 o
11 1 25 21.891 21.416 2.251 53.089 o
11 1 26 164.621 161.410 5.061 7.912 o
11 1 27 5.449 9.697 2.823 72.427 o
11 1 28 11.598 12.730 3.086 53.517 o
11 1 29 7.036 4.777 3.351 57.164 o
11 1 30 476.787 466.159 17.370 1.546 o
11 1 31 0.060 9.524 9.103 9.605 o
11 2 11 15.919 17.072 1.517 81.423 o
11 2 12 183.367 183.642 3.628 8.159 o
11 2 13 75.209 77.346 2.919 18.353 o
11 2 14 137.222 143.732 3.718 10.223 o
11 2 15 169.617 171.941 4.089 8.377 o
11 2 16 7.087 11.220 1.528 128.526 o
11 2 17 71.801 75.316 2.954 18.855 o
11 2 18 20.221 25.704 1.879 58.389 o
11 2 19 39.148 38.408 2.405 33.706 o
11 2 20 59.880 57.839 2.647 23.293 o
11 2 21 18.141 21.865 1.904 63.705 o
11 2 22 0.645 3.713 1.667 227.651 o
11 2 23 21.645 24.421 2.473 48.511 o
11 2 24 96.285 98.941 4.349 12.559 o
11 2 25 48.098 54.617 5.578 14.815 o
11 2 26 39.597 32.670 4.547 21.227 o
11 2 27 11.419 17.303 8.211 10.996 o
11 2 28 2.732 8.243 5.490 25.104 o
11 2 29 0.009 -16.773 15.003 3.600 o
11 3 11 15.727 15.957 2.081 68.993 o
11 3 12 0.056 3.964 1.637 244.229 o
11 3 13 180.930 184.672 4.746 7.498 o
11 3 14 61.603 60.686 2.967 21.568 o
11 3 15 15.615 15.595 1.982 72.018 o
11 3 16 4.318 6.458 1.895 136.199 o
11 3 17 168.499 171.393 6.205 6.863 o
11 3 18 0.073 3.910 2.303 136.455 o
11 3 19 30.872 34.617 3.831 27.238 o
11 3 20 18.963 25.403 4.247 29.003 o
11 3 21 34.050 34.954 5.002 19.700 o
11 3 22 3.276 7.139 5.577 24.382 o
11 3 23 50.614 50.648 11.969 4.852 o
11 3 24 0.015 5.068 6.012 21.936 o
11 3 25 91.333 81.662 12.313 4.200 o
11 4 11 160.624 156.822 8.865 5.282 o
11 4 12 36.741 30.855 4.853 20.324 o
11 4 13 15.644 19.646 5.000 24.582 o
11 4 14 223.528 177.014 15.256 2.452 o
11 4 16 0.260 7.670 7.249 15.057 o
11 4 17 5.092 12.095 5.662 22.801 o
11 4 18 41.217 41.061 12.850 4.394 o
11 4 19 38.407 39.362 10.957 5.863 o
12 0 12 586.090 579.040 9.512 2.219 o
12 0 14 955.006 931.258 13.695 1.278 o
12 0 16 12.392 12.329 2.056 80.778 o
12 0 18 23.975 30.282 2.771 40.689 o
12 0 20 444.393 411.733 10.794 2.530 o
12 0 22 27.632 25.092 4.786 22.845 o
12 0 24 19.591 13.969 4.268 30.545 o
12 0 26 148.764 130.629 20.735 1.631 o
12 1 12 37.245 43.333 2.052 35.791 o
12 1 13 74.307 79.979 2.746 18.713 o
12 1 14 64.805 64.119 2.541 22.041 o
12 1 15 24.228 26.927 1.863 53.100 o
12 1 16 96.203 91.321 3.024 15.135 o
12 1 17 64.993 68.042 2.587 21.510 o
12 1 18 123.745 129.547 4.503 10.222 o
12 1 19 0.766 4.582 1.689 212.733 o
12 1 20 7.920 11.208 2.135 92.210 o
12 1 21 1.019 5.153 2.240 131.930 o
12 1 22 36.081 38.975 3.753 25.753 o
12 1 23 0.210 0.996 2.380 137.707 o
12 1 24 81.834 82.221 4.931 12.907 o
12 1 25 14.785 12.167 3.092 50.371 o
12 1 26 10.697 26.076 8.377 10.445 o
12 1 27 41.752 24.443 11.126 5.761 o
12 2 12 3.922 10.475 1.739 137.604 o
12 2 13 21.521 21.783 2.110 55.535 o
12 2 14 2.375 2.886 1.534 228.371 o
12 2 15 45.295 49.110 2.626 28.189 o
12 2 16 12.664 16.873 2.148 72.267 o
12 2 17 251.806 243.066 7.901 4.518 o
12 2 18 15.936 20.627 2.461 56.807 o
12 2 19 2.228 6.261 3.052 73.718 o
12 2 20 62.791 61.925 4.500 16.342 o
12 2 21 15.478 14.380 3.600 40.423 o
12 2 22 102.302 104.127 19.765 1.846 o
12 2 23 18.945 15.593 12.727 4.757 o
12 3 12 18.782 20.267 4.022 32.129 o
12 3 13 66.424 55.939 5.771 12.896 o
12 3 14 37.043 37.503 6.159 14.632 o
12 3 15 73.969 78.340 8.583 7.430 o
12 3 16 20.998 20.450 7.065 13.579 o
12 3 17 6.755 6.319 6.775 16.539 o
12 3 18 40.647 25.276 7.360 11.439 o
12 3 19 0.002 -5.984 8.597 10.964 o
12 3 20 44.737 27.309 11.884 5.081 o
13 0 13 198.169 192.279 6.980 5.753 o
13 0 15 2.658 2.213 3.246 69.198 o
13 0 17 18.283 13.293 4.360 30.228 o
13 0 19 9.385 11.914 5.967 20.058 o
13 1 13 4.595 10.646 2.194 102.384 o
13 1 14 60.492 61.552 3.646 19.365 o
13 1 15 10.255 14.984 2.671 63.892 o
13 1 16 117.599 125.539 5.411 9.453 o
13 1 17 30.942 33.517 3.589 29.149 o
13 1 18 45.984 52.395 4.827 17.663 o
13 1 19 90.232 87.263 6.152 10.164 o
13 1 20 11.110 8.663 4.339 34.258 o
13 1 21 52.376 39.871 8.052 9.265 o
13 2 13 1.581 -0.602 3.657 58.429 o
13 2 14 73.669 77.286 7.239 9.256 o
13 2 15 37.583 44.677 5.905 15.114 o
13 2 16 0.723 15.987 5.870 21.793 o
13 2 17 21.144 22.420 10.873 6.314 o
13 3 13 3.438 -14.160 12.306 5.314 o
14 0 14 0.008 2.063 5.611 25.480 o
14 1 14 111.123 92.960 25.286 1.177 o
