# Supplementary material for: Methyl 1-[(6-meth­oxy-5-methyl­pyrimidin-4-yl)meth­yl]-1H-benzo[d]imidazole-7-carboxyl­ate: a combined X-ray and DFT study
Source: IUCrdata. 2023 Jan 12;8(Pt 1):x230025. doi: 10.1107/S2414314623000251 (PMC9912325; doi:10.1107/S2414314623000251)
Supplement: Supplementary file 5 [file x-08-x230025-sup4.txt]

39
Coordinates from ORCA-job 14842_AR365_1
  C   2.58934904813973      1.29731545418964     11.07715474651748
  H   2.12779921724563      0.48171823077181     11.61267313585500
  C   2.98574122621595      2.90499786817120      9.76189392424607
  C   2.88452607073825      3.89292274008434      8.78864505434970
  H   1.98275978749811      3.97285676248408      8.19750921677807
  C   3.95310170999947      4.75541082608671      8.61656766898053
  H   3.90620049620258      5.53681736727095      7.87077726333003
  C   5.10148334769926      4.62760863023703      9.39687571516773
  H   5.92318535388594      5.30866091202559      9.23984495903241
  C   5.24961737277313      3.63314714529136     10.36982477856561
  C   4.15533973488568      2.76030655784762     10.55509592228631
  C   6.54432384869948      3.51756758430830     11.07967114624561
  C   8.55304257829191      4.61971768285200     11.64637312412052
  H   9.17126707532640      3.87646371366628     11.14554484795485
  H   8.96873075510440      5.61377917562968     11.51334777824477
  H   8.48882247306556      4.37346893867924     12.70474398674322
  C   4.59210779783692      1.13851284020065     12.51926624420612
  H   5.62781072505627      0.98979153191439     12.23601665856864
  H   4.15920858612446      0.15456475631285     12.71691199831131
  C   4.51805033141705      1.96255518553759     13.79204375517408
  C   5.38428048218128      1.68517938653969     14.84477349576010
  C   5.19347285540436      2.48601788432195     15.98618981272652
  C   3.50966021213464      3.60377354293031     14.98127930749896
  H   2.75656885764010      4.38162976175052     15.03811120789120
  C   5.81208204250000      3.08889586585814     18.20260919183190
  H   6.55475726065089      2.74143610668093     18.91490373638759
  H   5.97506046495721      4.13841252137814     17.96324866437670
  H   4.80909372585014      2.97181903897096     18.60929570872287
  C   6.44411241813489      0.62139828562379     14.77755730915444
  H   7.02577262939901      0.59474785368258     15.69393104748967
  H   6.00714432684856     -0.36910679295907     14.63037560499090
  H   7.12445289659869      0.80483375007204     13.94403043044400
  N   3.86469929074591      1.69761305014483     11.39653975083390
  N   2.03650835353246      1.96648813842151     10.11335212411129
  N   3.57995685371929      2.91715228744808     13.85424400183312
  N   4.27197173207581      3.43490790699929     16.05967259978543
  O   7.24586766119213      4.66881981020297     11.05914938162218
  O   6.97772035643947      2.51453689241688     11.60725249506157
  O   5.99235004378867      2.26721080595497     17.04301220479880
